# Supplementary material for: Alteration of Gut Microbiome and Correlated Amino Acid Metabolism Contribute to Hyperuricemia and Th17-Driven Inflammation in Uox-KO Mice
Source: Front Immunol. 2022 Feb 7;13:804306. doi: 10.3389/fimmu.2022.804306 (PMC8858814; doi:10.3389/fimmu.2022.804306)
Supplement: Supplementary file 2 [file Table_7.xlsx]

## Sheet: Metabolite-associated SNPs
Locus ID and name (Cytoband)	SNP	BIOCHEMICAL(S)	Ratio interpretation	EA/OA1		Meta-analysis
				EA/OA		N	EAF2	Effect (SE)	P-value
1	rs1697421	DSGEGDFXAEGGGVR/ADpSGEGDFXAEGGGVR	Activity	T/C		3777	0.52	-0.056 (0.006)	1.56e-20
	rs1697421	ADSGEGDFXAEGGGVR*/ADpSGEGDFXAEGGGVR*		T/C		3788	0.52	-0.042 (0.006)	3.38e-14
2. NASP (1p34.1)	rs1053941	erythritol		T/G		7327	0.23	-0.017 (0.003)	4.99e-11
3. DMBX1 (1p33)	rs7542172	erythritol		A/G		7327	0.15	-0.024 (0.003)	1.98e-12
4. CYP4A11 (1p33)	rs6678639	10-undecenoate (11:1n1)/X-11438	Unknown	A/G		6650	0.86	-0.085 (0.004)	8.27e-86
	rs9333029	10-undecenoate (11:1n1)		A/G		7358	0.87	-0.070 (0.004)	1.52e-61
	rs6663731	tetradecanedioate		A/T		5629	0.89	0.062 (0.008)	1.39e-14
	rs6663731	hexadecanedioate		A/T		6447	0.88	0.045 (0.007)	5.49e-11
5. CPT2 (1p32.3)	rs13375749	glutaroyl carnitine		T/C		7256	0.78	0.030 (0.003)	2.8e-28
6. ANGPTL3 (1p31.3)	rs6679002	X-03094		T/G		7356	0.59	0.014 (0.002)	2.16e-15
7. ACADM (1p31.1)	rs4949874	acetylcarnitine/hexanoylcarnitine	Activity	T/C		7330	0.7	-0.073 (0.003)	2.02e-172
	rs11161521	hexanoylcarnitine		T/C		7340	0.7	0.070 (0.003)	6.42e-100
	rs7552404	octanoylcarnitine		A/G		7345	0.7	0.075 (0.004)	1.27e-77
	rs11161521	cis-4-decenoyl carnitine		T/C		7219	0.7	0.061 (0.004)	1.22e-63
	rs7552404	decanoylcarnitine		A/G		7320	0.7	0.056 (0.004)	3.32e-43
8. ALX3 (1p13.3)	rs1466788	carnitine		A/G		7349	0.41	-0.007 (0.001)	3.05e-16
9. HAO2 (1p12)	rs12141041	alpha-hydroxyisovalerate		T/C		7222	0.47	-0.025 (0.004)	1.77e-12
10. PHGDH (1p12)	rs1163251	serine		T/C		7349	0.6	0.019 (0.002)	7.05e-27
11. THEM4 (1q21.3)	rs6693388	linoleate (18:2n6)/X-12442--5,8-tetradecadienoate	Selectivity	T/C		7300	0.69	-0.041 (0.003)	3.72e-38
	rs6685187	X-12442--5,8-tetradecadienoate		A/G		7334	0.41	-0.043 (0.004)	2.88e-26
	rs12566232	X-13431--nonanoylcarnitine*		A/C		6234	0.71	-0.045 (0.005)	5.69e-19
12. NR1I3 (1q23.3)	rs4073054	X-10395		A/C		7340	0.63	0.016 (0.002)	4.42e-19
13. FMO3 (1q24.3)	rs7061710	X-11786--methylcysteine		C/G		2773	0.23	0.045 (0.006)	7.52e-14
14. SLC5A6 (2p23.3)	rs1395	pantothenate		A/G		7160	0.7	0.017 (0.003)	8.14e-11
15. GCKR (2p23.3)	rs1260326	glucose/mannose	Unknown	T/C		7310	0.41	0.041 (0.002)	2.5e-148
	rs1260326	mannose		T/C		7345	0.41	-0.044 (0.002)	1.3e-77
	rs1260326	alanine		T/C		7344	0.41	0.013 (0.002)	5.56e-14
16. SRD5A2 (2p23.1)	rs559555	X-11444/X-12844	Unknown	A/T		7300	0.56	0.036 (0.003)	1.24e-44
	rs559555	X-11444		A/T		7313	0.56	0.033 (0.003)	4.4e-22
	rs559555	X-11470		A/T		6857	0.56	0.031 (0.004)	6.54e-19
17. SLC1A4 (2p14)	rs10211524	2-aminobutyrate		A/G		7365	0.42	0.019 (0.002)	5.59e-16
18. NAT8 (2p13.2)	rs13538	N-acetylornithine/myo-inositol	Activity	A/G		7130	0.78	0.223 (0.005)	5.02E-498
	rs10206899	N-acetylornithine		T/C		7146	0.78	0.221 (0.005)	4.66E-481
	rs13538	X-12510--2-aminooctanoic acid		A/G		7132	0.78	0.119 (0.004)	7.89e-157
	rs10206899	X-11787		T/C		7362	0.78	0.040 (0.002)	7.74e-123
	rs10469966	X-12093		A/G		2759	0.25	0.102 (0.007)	1.12e-51
	rs10206899	X-13477		T/C		5694	0.78	0.025 (0.003)	1.73e-14
19. ACMSD (2q21.3)	rs6430553	X-12095--N1-methyl-3-pyridone-4-carboxamide		T/C		7269	0.39	-0.018 (0.003)	6.29e-12
20. RAB3GAP1 (2q21.3)	rs7570971	1,5-anhydroglucitol (1,5-AG)		A/C		7301	0.33	-0.037 (0.003)	7.86e-45
21. ACADL (2q34)	rs3738934	X-13431--nonanoylcarnitine*		T/C		6234	0.62	-0.106 (0.004)	1.21e-134
22. CPS1 (2q34)	rs715	glycine		T/C		7356	0.71	-0.076 (0.003)	1.58e-147
	rs715	N-acetylglycine		T/C		6715	0.71	-0.091 (0.006)	6.66e-58
	rs715	X-08988		T/C		7329	0.72	-0.033 (0.003)	7.15e-35
	rs715	creatine		T/C		7373	0.71	-0.045 (0.004)	9.63e-25
	rs715	serine		T/C		7349	0.71	-0.022 (0.002)	2.69e-21
	rs715	betaine		T/C		7357	0.71	0.022 (0.003)	2.08e-19
	rs715	pyroglutamine*		T/C		7354	0.71	0.036 (0.004)	2.46e-16
	rs715	glutaroyl carnitine		T/C		7256	0.72	0.022 (0.003)	3.5e-16
23. UGT1A1 (2q37.1)	rs887829	biliverdin		T/C		6252	0.34	0.113 (0.004)	2.5e-168
	rs887829	bilirubin (Z,Z)		T/C		6393	0.33	0.168 (0.006)	2.15e-152
	rs887829	X-11530		T/C		6967	0.33	0.112 (0.004)	1.96e-140
	rs4148324	X-11442		T/G		6712	0.67	-0.109 (0.005)	5.37e-117
	rs4148324	X-11441		T/G		6642	0.67	-0.109 (0.005)	1.52e-116
	rs887829	X-11793--oxidized bilirubin*		T/C		7166	0.33	0.093 (0.004)	3e-114
	rs887829	bilirubin (E,E)*		T/C		7303	0.33	0.128 (0.006)	3.76e-95
	rs887829	bilirubin (E,Z or Z,E)*		T/C		4961	0.32	0.081 (0.005)	1.79e-56
24. AGXT (2q37.3)	rs4675874	X-12556		A/G		7049	0.71	-0.024 (0.003)	3.13e-20
25. GADL1 (3p24.1)	rs6804368	X-12244--N-acetylcarnosine		A/G		6279	0.57	0.022 (0.002)	8.17e-21
26. SLC6A20 (3p21.31)	rs17279437	X-11315/pyroglutamine*	Unknown	A/G		7320	0.1	-0.094 (0.008)	1.78e-35
	rs17279437	pyroglutamine*		A/G		7354	0.1	0.059 (0.006)	1.25e-20
	rs4327428	X-11315		A/C		7337	0.11	-0.031 (0.004)	2.81e-12
27. TKT (3p21.1)	rs4687717	phosphate/erythronate*	Normalizing	T/C		7280	0.42	-0.018 (0.002)	8.85e-23
	rs4687717	erythronate*		T/C		7307	0.42	0.013 (0.002)	1.07e-13
28. SUCLG2 (3p14.1)	rs17806888	succinylcarnitine		T/C		6552	0.88	-0.022 (0.003)	7.15e-11
29. PEX5L (3q26.33)	rs9842133	carnitine		T/C		7349	0.66	0.006 (0.001)	4.2e-12
30. MCCC1 (3q27.1)	rs2270968	hydroxyisovaleroyl carnitine		T/G		5306	0.26	0.031 (0.004)	1.31e-16
31. KNG1 (3q27.3)	rs5030062	bradykinin, des-arg(9)		A/C		4452	0.61	-0.072 (0.010)	5.94e-13
32. OSTalpha (3q29)	rs7642243	X-09789		C/G		7356	0.39	0.048 (0.006)	7.5e-16
33. SLC2A9 (4p16.1)	rs938554	urate		C/G		7371	0.23	-0.035 (0.002)	5.85e-93
	rs6838021	urate/histidine	Normalizing	A/G		7350	0.23	-0.043 (0.003)	6.36e-68
	rs16868246	histidine		C/G		7355	0.21	0.010 (0.001)	1.78e-14
34. GBA3 (4p15.31)	rs3099557	X-11799		A/G		4817	0.85	-0.148 (0.011)	1.83e-39
35. PPM1K (4q22.1)	rs1440581	leucine		T/C		7351	0.46	-0.008 (0.001)	1.44e-19
	rs1440581	3-methyl-2-oxovalerate		T/C		7331	0.46	-0.014 (0.002)	1.21e-16
	rs1440581	valine		T/C		7359	0.46	-0.008 (0.001)	2.56e-12
36. PPM1K (4q22.1)	rs10022462	2-aminobutyrate		T/C		7365	0.45	-0.012 (0.002)	4.55e-11
37. TDO2 (4q32.1)	rs13122250	tryptophan		T/C		7355	0.55	0.006 (0.001)	8.95e-12
38. ETFDH (4q32.1)	rs4690909	octanoylcarnitine/X-13435	Possible normalizing	C/G		6520	0.69	0.056 (0.004)	1.76e-57
	rs8396	decanoylcarnitine		T/C		7320	0.7	0.053 (0.004)	8.69e-38
	rs8396	octanoylcarnitine		T/C		7345	0.7	0.048 (0.004)	1.38e-31
	rs8396	cis-4-decenoyl carnitine		T/C		7219	0.7	0.026 (0.004)	8.96e-13
39. KLKB1 (4q35.2)	rs4253311	bradykinin, des-arg(9)		A/G		4452	0.49	-0.141 (0.010)	3.56e-48
	rs4253252	X-11792		T/G		2391	0.48	-0.086 (0.009)	2.83e-22
40. ANKH (5p15.2)	rs835154*	citrate		A/G		7364	0.55	-0.012 (0.002)	1.02e-10
41. UGT3A1 (5p13.2)	rs10491431	X-11445--5-alpha-pregnan-3beta,20alpha-disulfate		A/C		2537	0.15	0.081 (0.012)	1.59e-11
42. BHMT (5q14.1)	rs16876394	betaine		T/C		7357	0.9	0.030 (0.003)	1.49e-19
43. SLC22A4 (5q31.1)	rs272889	valine/isovalerylcarnitine	Normalizing	A/G		7330	0.37	-0.039 (0.003)	2.56e-51
	rs11950562	isovalerylcarnitine		A/C		7344	0.52	0.036 (0.003)	2.31e-41
	rs273913	3-dehydrocarnitine*		T/C		7361	0.38	0.026 (0.003)	1.08e-25
	rs419291	carnitine		T/C		7349	0.37	0.008 (0.001)	3.1e-18
	rs7727544	propionylcarnitine		T/C		7364	0.56	-0.015 (0.002)	6.61e-16
	rs274567	acetylcarnitine		T/C		7356	0.37	0.018 (0.003)	2.85e-12
	rs272869	hexanoylcarnitine		A/G		7340	0.37	0.022 (0.003)	1.4e-11
	rs273914	oleoylcarnitine		A/T		7263	0.37	0.023 (0.004)	3.04e-11
	rs11950562	homostachydrine*		A/C		2891	0.53	0.030 (0.005)	6.75e-11
44. SLC22A4 (5q31.1)	rs2405522	tryptophan betaine		A/G		7014	0.17	-0.126 (0.011)	4.49e-29
45. F12 (5q35.3)	rs2731672	X-12038/bradykinin, des-arg(9)	Unknown	T/C		2930	0.26	0.179 (0.017)	6.32e-26
46. ECI2 (6p25.2)	rs9392556	X-13435		T/C		6543	0.66	-0.036 (0.003)	4.03e-38
47. ELOVL2 (6p24.2)	rs9393915	docosapentaenoate (n3 DPA; 22:5n3)/X-12627	Unknown	T/C		6990	0.22	0.042 (0.004)	1.42e-22
	rs4713169	X-12627		C/G		6987	0.42	-0.032 (0.004)	2.87e-14
48. GMPR (6p22.3)	rs6459467	hypoxanthine		A/G		6941	0.39	0.020 (0.003)	1.93e-16
49. SLC17A3 (6p22.2)	rs1185567	dehydroisoandrosterone sulfate (DHEA-S)/4-androsten-3beta,17beta-diol disulfate 2*	Unknown	A/G		7330	0.44	-0.028 (0.003)	1.07e-26
	rs2762353	4-androsten-3beta,17beta-diol disulfate 2*		A/G		7333	0.45	0.030 (0.004)	2.51e-13
	rs11754288	X-11469		A/G		7330	0.44	0.043 (0.006)	1.88e-12
50. PRRC2A (6p21.33)	rs1046080	X-11444/X-11470	Unknown	A/C		6850	0.74	0.027 (0.004)	1.19e-14
51. SKIV2L (6p21.32)	rs2734331	X-11470		A/G		6857	0.97	0.073 (0.010)	6.56e-13
52. NT5E (6q14.3)	rs494562	inosine		A/G		2639	0.9	-0.118 (0.017)	1.34e-12
53. PM20D2 (6q15)	rs7775554	X-12244--N-acetylcarnosine		A/C		6279	0.53	0.019 (0.002)	1.35e-15
54. SLC16A10 (6q21)	rs9400467	tyrosine		T/C		7358	0.71	-0.012 (0.002)	6.54e-14
	rs6901004	tryptophan		C/G		7355	0.57	-0.006 (0.001)	1.08e-11
55. SLC22A1 (6q25.3)	rs662138	isobutyrylcarnitine		C/G		7365	0.83	0.077 (0.005)	4.98e-49
	rs662138	X-11261		C/G		7322	0.83	0.063 (0.006)	9.38e-25
	rs662138	X-03056--N-[3-(2-oxopyrrolidin-1-yl)propyl]acetamide		C/G		7363	0.83	0.034 (0.004)	1.04e-22
	rs662138	propionylcarnitine		C/G		7364	0.83	0.021 (0.003)	3.15e-14
56. SLC22A1 (6q25.3)	rs316020	X-12798/phenylalanine	Unknown	A/G		7100	0.09	-0.183 (0.005)	2.77e-286
	rs316019	X-12798		A/C		7119	0.09	-0.181 (0.005)	1.56e-259
57. AHR (7p21.1)	rs6968554	caffeine		A/G		7274	0.38	0.064 (0.009)	8.68e-14
58. DDC (7p12.2)	rs7809234	indoleacetate/N2,N2-dimethylguanosine	Unknown	A/T		4830	0.88	0.049 (0.007)	5.57e-14
59. PSPH (7p11.2)	rs4947534	serine		T/C		7349	0.25	-0.018 (0.002)	1.96e-14
60. CYP3A5 (7q22.1)	rs7809615	androsterone sulfate/4-androsten-3beta,17beta-diol disulfate 2*	Activity	T/G		7310	0.09	-0.249 (0.010)	7.98e-139
	rs10278040	androsterone sulfate		A/G		7338	0.04	-0.361 (0.016)	8.82e-113
	rs11974702	epiandrosterone sulfate		A/G		7326	0.91	0.184 (0.010)	2.8e-75
	rs10278040	5alpha-androstan-3beta,17beta-diol disulfate		A/G		6934	0.04	-0.190 (0.017)	1.17e-29
	rs12533251	X-18601		A/G		7226	0.09	-0.057 (0.009)	1.52e-11
61. CYP3A5 (7q22.1)	rs10242455	X-12063		A/G		6797	0.93	0.221 (0.010)	1.67e-109
62. ZCWPW1 (7q22.1)	rs13222543	androsterone sulfate/4-androsten-3beta,17beta-diol disulfate 2*	Activity	T/C		7310	0.02	-0.490 (0.023)	4.49e-104
	rs13222543	androsterone sulfate		T/C		7338	0.02	-0.477 (0.026)	6.8e-74
	rs13222543	epiandrosterone sulfate		T/C		7326	0.02	-0.347 (0.024)	3.31e-47
	rs13222543	5alpha-androstan-3beta,17beta-diol disulfate		T/C		6934	0.02	-0.263 (0.028)	1.18e-20
63. AKR1D1 (7q34)	rs6980334	X-12095--N1-methyl-3-pyridone-4-carboxamide/X-12844	Unknown	A/G		7220	0.76	-0.038 (0.004)	4.48e-20
	rs2035647	X-12844		A/G		7322	0.21	-0.029 (0.003)	2.18e-17
64. MGAM (7q34)	rs3800993	1,5-anhydroglucitol (1,5-AG)		T/C		7301	0.17	0.029 (0.004)	1.53e-15
65. ABP1 (7q36.1)	rs1005390	4-acetamidobutanoate/X-03056--N-[3-(2-Oxopyrrolidin-1-yl)propyl]acetamide	Selectivity	T/G		6520	0.8	-0.035 (0.004)	2.61e-16
	rs1005390	X-03056--N-[3-(2-Oxopyrrolidin-1-yl)propyl]acetamide		T/G		7363	0.8	0.026 (0.003)	2.5e-14
66. NAT2 (8p22)	rs4921914	1-methylxanthine		T/C		5195	0.78	0.088 (0.005)	1.09e-60
	rs721399	4-acetamidobutanoate		T/C		6523	0.72	-0.029 (0.002)	3.95e-58
	rs4921913	4-acetamidobutanoate/N1-methyladenosine	Unknown	T/C		6520	0.78	-0.036 (0.003)	2.8e-47
	rs1495741	1-methylurate		A/G		5208	0.78	0.057 (0.005)	1.04e-27
67. ADRA1A (8p21.2)	rs13278849	levulinate (4-oxovalerate)		A/G		6535	0.73	-0.013 (0.002)	2.79e-11
68. IDO1 (8p11.21)	rs2160860	X-12100--hydroxytryptophan*		A/T		7066	0.61	0.012 (0.002)	7.35e-11
69. SNAI2 (8q11.21)	rs10504073	lysine/glutaroyl carnitine	Unknown	T/C		7250	0.54	0.031 (0.003)	3.4e-32
	rs17641971	glutaroyl carnitine		T/C		7256	0.66	-0.025 (0.003)	3.35e-22
70. ADHFE1 (8q13.1)	rs10112574	X-04499--3,4-dihydroxybutyrate/C-glycosyltryptophan*	Unknown	A/G		6520	0.2	-0.025 (0.003)	2.82e-14
	rs1030420	X-04499--3,4-dihydroxybutyrate		T/C		6549	0.19	-0.022 (0.003)	1.02e-11
71. OPLAH (8q24.3)	rs12550729	5-oxoproline		T/C		7354	0.92	0.064 (0.003)	5.97e-110
	rs7822232	X-14625		A/C		7092	0.92	0.030 (0.004)	5.12e-15
72. CCBL1 (9q34.11)	rs15676	indolelactate		A/G		6939	0.71	0.019 (0.003)	1.33e-12
73. CRAT (9q34.11)	rs7849270	C-glycosyltryptophan*/succinylcarnitine	Unknown	A/G		6530	0.3	0.025 (0.003)	2.82e-21
	rs10988217	succinylcarnitine		A/G		6552	0.39	-0.016 (0.002)	1.36e-18
74. ABO (9q34.2)	rs649129	ADSGEGDFXAEGGGVR*/ADpSGEGDFXAEGGGVR*	Activity	T/C		3788	0.22	-0.085 (0.007)	9.26e-37
	rs495828	DSGEGDFXAEGGGVR*/ADpSGEGDFXAEGGGVR*		T/G		3777	0.22	-0.088 (0.007)	5.86e-34
	rs579459	ADpSGEGDFXAEGGGVR*/X-14304--leucylalanine		T/C		2390	0.79	-0.124 (0.011)	1.21e-28
	rs651007	ADpSGEGDFXAEGGGVR*		T/C		3845	0.21	0.065 (0.007)	6.34e-20
75. DIP2C (10p15.3)	rs12246027	X-13548		A/G		5768	0.27	0.012 (0.002)	1.05e-10
76. AKR1C4 (10p15.1)	rs17134585	androsterone sulfate/epiandrosterone sulfate	Selectivity	T/C		7310	0.84	0.043 (0.003)	2.95e-38
77. MARCH8 (10q11.21)	rs2291429	3-dehydrocarnitine*		A/C		7361	0.76	0.017 (0.003)	8.69e-11
78. SLC16A9 (10q21.1)	rs1171615	carnitine/X-12798	Unknown	T/C		7100	0.78	0.077 (0.004)	2.4e-95
	rs12356193	carnitine		A/G		7349	0.84	0.027 (0.002)	3.69e-63
	rs1171615	X-12798		T/C		7119	0.78	-0.048 (0.004)	3.19e-34
	rs12356193	propionylcarnitine		A/G		7364	0.84	0.033 (0.003)	1.96e-33
	rs1171614	acetylcarnitine		T/C		7356	0.22	-0.028 (0.003)	3.38e-23
	rs12356193	X-11381		A/G		7308	0.84	0.024 (0.003)	8.36e-20
	rs1171617	butyrylcarnitine		T/G		7349	0.78	0.036 (0.005)	1.61e-14
	rs1171614	X-11261		T/C		7322	0.22	-0.042 (0.006)	6.68e-14
	rs1171615	hexanoylcarnitine		T/C		7340	0.78	0.025 (0.004)	4.05e-11
79. CYP2C9 (10q23.33)	rs4986894	X-14473		T/C		6486	0.84	-0.042 (0.006)	5.55e-12
80. CYP2C9 (10q23.33)	rs1853207	X-11247		T/C		6970	0.06	0.109 (0.015)	9.58e-13
81. CYP2C9 (10q23.33)	rs1934963	X-11787		T/C		7362	0.8	0.029 (0.002)	8.69e-65
82. CYP2C8 (10q23.33)	rs1934955	X-02249		A/G		7369	0.71	-0.030 (0.004)	3.33e-16
	rs2071426	X-11469		T/C		7330	0.71	0.052 (0.007)	3.97e-14
	rs2071426	X-02269		T/C		7256	0.71	0.055 (0.007)	6.87e-14
83. ALDH18A1 (10q24.1)	rs56322409*	citrulline		T/C		7325	0.63	-0.011 (0.002)	7.81e-11
84. PYROXD2 (10q24.2)	rs4488133	X-12092		A/T		7089	0.66	0.282 (0.005)	3.01E-860
	rs4488133	X-12093		A/T		2759	0.7	0.099 (0.007)	1.26e-48
85. SCD (10q24.31)	rs603424	myristate (14:0)/myristoleate (14:1n5)	Activity	A/G		7350	0.18	0.054 (0.002)	1.21e-115
	rs603424	stearate (18:0)		A/G		7355	0.18	0.023 (0.002)	6.06e-21
	rs603424	myristoleate (14:1n5)		A/G		7355	0.19	-0.037 (0.005)	7.16e-16
	rs603424	palmitoleate (16:1n7)		A/G		7327	0.18	-0.037 (0.005)	1.31e-14
	rs603424	margarate (17:0)		A/G		7349	0.19	0.029 (0.004)	1.56e-14
86. PAOX (10q26.3)	rs11101730	X-03056--N-[3-(2-Oxopyrrolidin-1-yl)propyl]acetamide		A/T		7363	0.94	-0.055 (0.008)	3.28e-13
87. HPS5 (11p15.1)	rs4150581	3-(4-hydroxyphenyl)lactate/alpha-hydroxyisovalerate	Unknown	A/G		7190	0.45	-0.043 (0.003)	2.47e-37
	rs2403254	alpha-hydroxyisovalerate		T/C		7222	0.55	-0.041 (0.004)	1.26e-30
88. FADS1 (11q12.2)	rs174548	arachidonate (20:4n6)/dihomo-linolenate (20:3n3 or n6)	Activity	C/G		7350	0.7	0.071 (0.002)	1.53E-361
	rs174535	1-arachidonoylglycerophosphocholine*		T/C		7063	0.66	0.056 (0.003)	1.86e-94
	rs174548	arachidonate (20:4n6)		C/G		7367	0.7	0.049 (0.003)	1.43e-84
	rs174578	1-arachidonoylglycerophosphoethanolamine*		A/T		7350	0.34	-0.035 (0.003)	6.12e-42
	rs174535	1-linoleoylglycerophosphoethanolamine*		T/C		7369	0.67	-0.044 (0.004)	2.82e-36
	rs174578	1-arachidonoylglycerophosphoinositol*		A/T		7351	0.34	-0.027 (0.003)	3.02e-24
	rs174550	adrenate (22:4n6)		T/C		7330	0.67	0.035 (0.003)	6.79e-24
	rs174556	eicosapentaenoate (EPA; 20:5n3)		T/C		7367	0.3	-0.036 (0.004)	1.97e-22
	rs968567	dihomo-linolenate (20:3n3 or n6)		T/C		7358	0.18	0.033 (0.004)	2.14e-21
	rs968567	1-eicosatrienoylglycerophosphocholine*		T/C		7362	0.18	0.040 (0.005)	2.84e-19
	rs174601	stearidonate (18:4n3)		T/C		7330	0.34	-0.034 (0.004)	7.93e-16
	rs174538	docosapentaenoate (n3 DPA; 22:5n3)		A/G		7373	0.3	-0.026 (0.004)	8.9e-14
89. FADS1 (11q12.2)	rs2727271	X-12990--docosapentaenoic acid (n6-DPA)		A/T		2545	0.89	0.055 (0.008)	2.74e-11
90 APOA5 (11q23.3)	rs11825181	1-linoleoylglycerol (1-monolinolein)		A/G		2759	0.08	0.076 (0.011)	2.93e-11
91. ZNF259 (11q23.3)	rs964184	X-03094		C/G		7356	0.86	-0.025 (0.003)	7.95e-15
92. SLC6A12 (12p13.33)	rs499368	betaine		A/T		7357	0.53	-0.019 (0.003)	8.14e-13
93. SLC6A13 (12p13.33)	rs7969761	betaine/pyroglutamine*	Unknown	T/C		7340	0.56	-0.045 (0.004)	1.01e-27
	rs11613331	pyroglutamine*		A/G		7354	0.55	0.037 (0.004)	2.23e-25
94. SLCO1B1 (12p12.1)	rs4149056	isoleucine/X-11529	Unknown	T/C		6230	0.82	0.300 (0.008)	6.16E-328
	rs4149056	X-11529		T/C		6250	0.82	-0.295 (0.008)	5.50E-315
	rs1871395	X-11538		A/G		7355	0.84	-0.110 (0.006)	1.06e-89
	rs4149056	X-12063		T/C		6797	0.84	-0.118 (0.007)	1.26e-73
	rs12317268	X-13429		A/G		5953	0.83	-0.138 (0.008)	2.09e-67
	rs12317268	tetradecanedioate		A/G		5629	0.83	-0.101 (0.006)	4.16e-60
	rs1871395	hexadecanedioate		A/G		6447	0.83	-0.089 (0.006)	1.65e-52
	rs12317268	X-14626		A/G		6464	0.84	-0.054 (0.004)	2.2e-45
	rs4149056	X-12456		T/C		4533	0.83	-0.081 (0.006)	9.49e-44
	rs4149056	X-11491		T/C		6200	0.83	-0.088 (0.008)	3.42e-32
	rs1871395	1-arachidonoylglycerophosphoinositol*		A/G		7351	0.84	-0.040 (0.003)	3.66e-31
	rs4149056	4-androsten-3beta,17beta-diol disulfate 2*		T/C		7333	0.84	-0.049 (0.006)	1.33e-18
	rs4149056	1-arachidonoylglycerophosphoethanolamine*		T/C		7350	0.84	-0.029 (0.003)	2.66e-18
95. SLCO1B1 (12p12.1)	rs12829704	octadecanedioate		A/G		6876	0.19	-0.042 (0.005)	9.49e-21
96. GLS2 (12q13.2)	rs2694917	glutamine/histidine	Normalizing	T/C		7350	0.81	0.018 (0.002)	1.64e-29
	rs2657879	gamma-glutamylglutamine		A/G		7226	0.83	0.024 (0.003)	5.85e-19
	rs2657879	glutamine		A/G		7372	0.82	0.015 (0.002)	6.15e-18
97. PAH (12q23.2)	rs1498694	phenylalanine		A/G		7354	0.4	0.008 (0.001)	7.34e-11
98 SH2B3 (12q24.12)	rs3184504	kynurenine		T/C		7368	0.49	0.015 (0.002)	6.05e-18
99. ACADS (12q24.31)	rs2066938	butyrylcarnitine		A/G		7349	0.74	-0.211 (0.004)	3.16E-630
100. WDR66 (12q24.31)	rs493519	2-hydroxyisobutyrate		T/C		6180	0.13	-0.036 (0.004)	1.32e-18
101. ABCC4 (13q32.1)	rs8002180	X-12244--N-acetylcarnosine		T/C		6279	0.72	-0.024 (0.002)	8.23e-23
102. ABCC4 (13q32.1)	rs9302065	X-12244--N-acetylcarnosine		A/G		6279	0.37	0.022 (0.002)	1.17e-19
103. SGPP1 (14q23.2)	rs7157785	X-08402/cholesterol	Unknown	T/G		7280	0.16	0.065 (0.003)	1.39e-133
	rs7157785	X-08402		T/G		7284	0.16	0.068 (0.003)	7.23e-87
	rs4902243	X-10510		A/G		7347	0.86	-0.044 (0.004)	3.41e-37
104. HEATR4 (14q24.3)	rs8018967	X-13215/X-13671	Unknown	T/C		5680	0.66	-0.033 (0.004)	5.57e-19
	rs2041073	X-13671		T/C		6883	0.54	0.018 (0.003)	3.41e-13
105. ASPG (14q32.33)	rs4144027	asparagine		T/C		7316	0.6	0.012 (0.002)	1.33e-11
106. IVD (15q15.1)	rs9635324	propionylcarnitine/isovalerylcarnitine	Normalizing	A/G		7340	0.61	-0.036 (0.003)	8.75e-43
	rs9635324	isovalerylcarnitine		A/G		7344	0.61	0.034 (0.003)	1.89e-35
107. SLC27A2 (15q21.2)	rs1365505	10-undecenoate (11:1n1)/X-11438	Unknown	T/C		6650	0.68	-0.025 (0.003)	3.84e-14
108. LIPC (15q22.1)	rs10468017	1-palmitoylglycerophosphoethanolamine		T/C		7317	0.29	0.019 (0.003)	3.33e-12
109. LIPC (15q22.1)	rs2070895	1-palmitoylglycerophosphoethanolamine		A/G		7317	0.21	0.030 (0.003)	1.36e-18
	rs588136	1-stearoylglycerophosphoethanolamine		T/C		6929	0.8	-0.029 (0.004)	8.3e-12
110. LACTB (15q22.2)	rs1472631	succinylcarnitine		A/G		6552	0.49	0.037 (0.002)	1.85e-88
111. SCAPER (15q24.3)	rs2404602	isobutyrylcarnitine		A/G		7365	0.44	0.026 (0.004)	3.56e-13
112. ANPEP (15q26.1)	rs2007084	HWESASXX*		A/G		7255	0.09	-0.068 (0.010)	1.77e-12
113. NUBP2 (16p13.3)	rs2235649	X-12556		T/C		7049	0.22	-0.018 (0.003)	1.95e-11
114. PDXDC1 (16p13.11)	rs2740	linoleate (18:2n6)/dihomo-linolenate (20:3n3 or n6)	Unknown	A/G		7320	0.71	-0.022 (0.002)	5.29e-32
	rs6498540	dihomo-linolenate (20:3n3 or n6)		A/G		7358	0.7	0.017 (0.003)	2.55e-11
115. ABCC1 (16p13.11)	rs2062541	hexanoylcarnitine/octanoylcarnitine	Unknown	A/G		7330	0.61	-0.018 (0.002)	1.05e-25
	rs924135	succinylcarnitine		A/T		6552	0.38	-0.017 (0.002)	1.52e-19
	rs246234	glutaroyl carnitine		C/G		7256	0.3	-0.020 (0.003)	2.56e-14
	rs2062541	X-13435		A/G		6543	0.62	0.020 (0.003)	5.76e-13
116. ACSM5 (16p12.3)	rs11647589	3-phenylpropionate (hydrocinnamate)		A/G		5829	0.72	0.030 (0.005)	2.85e-11
117. ACSM2A (16p12.3)	rs6497490	X-11478		T/G		6169	0.88	-0.082 (0.008)	4.95e-27
118. ACSM2A (16p12.3)	rs1394678	indolepropionate		T/C		7358	0.28	-0.035 (0.004)	1.7e-20
119. SLC5A11 (16p12.1)	rs4787294	scyllo-inositol		A/T		6119	0.93	0.075 (0.008)	9.64e-21
	rs4788439	myo-inositol		T/C		7354	0.08	-0.027 (0.004)	6.59e-13
120. CETP (16q13)	rs1800775	X-12038		A/C		7315	0.5	0.013 (0.002)	1.02e-11
	rs247616	X-11550		T/C		7329	0.32	0.010 (0.001)	1.11e-11
121. GOT2 (16q21)	rs4784054	phenyllactate (PLA)		A/G		5702	0.11	0.035 (0.004)	2.31e-21
122. GOT2 (16q21)	rs12709013	phenyllactate (PLA)/phenylalanine	Activity	T/C		5690	0.44	0.027 (0.003)	2.72e-24
123. SLC7A6 (16q22.1)	rs8056893	lysine/glutaroyl carnitine	Unknown	A/C		7250	0.73	0.044 (0.003)	2.5e-39
	rs8056893	glutaroyl carnitine		A/C		7256	0.73	-0.030 (0.003)	2.23e-30
	rs2863979	lysine		A/G		7363	0.72	0.014 (0.002)	1.44e-17
124. SLC7A5 (16q24.2)	rs8051149	kynurenine		A/G		7368	0.21	0.026 (0.003)	9.07e-26
125. RNF167 (17p13.2)	rs12602901	X-03056--N-[3-(2-Oxopyrrolidin-1-yl)propyl]acetamide		C/G		7363	0.17	-0.037 (0.003)	1.15e-26
126. SLC13A5 (17p13.2)	rs170149	citrate		A/G		7364	0.07	0.026 (0.004)	1.42e-13
127. SLC13A5 (17p13.2)	rs1509123	citrate		T/C		7364	0.05	-0.025 (0.004)	5.2e-09
128. ALOX12 (17p13.1)	rs2271316	X-12441--12-hydroxyeicosatetraenoate (12-HETE)		C/G		2725	0.38	0.113 (0.011)	1.79e-23
129. ACE (17q23.3)	rs4343	aspartylphenylalanine/X-14450--phenylalanylleucine	Selectivity	A/G		2510	0.47	-0.059 (0.005)	1.21e-37
	rs4351	X-14189--leucylalanine		A/G		2709	0.48	-0.058 (0.006)	3.64e-22
	rs4362	X-14208--phenylalanylserine		T/C		2432	0.53	0.061 (0.006)	1.37e-21
	rs4351	aspartylphenylalanine		A/G		3838	0.48	-0.046 (0.005)	1.24e-19
	rs4351	X-14304--leucylalanine		A/G		2400	0.46	-0.053 (0.006)	3.11e-17
	rs4351	X-14205--alpha-glutamyltyrosine		A/G		1780	0.47	-0.044 (0.006)	1.17e-14
130. CCDC57 (17q25.3)	rs4625783	3-(4-hydroxyphenyl)lactate		T/C		7346	0.43	-0.019 (0.003)	3.9e-13
131. LIPG (18q21.1)	rs2187375	X-03094		A/G		7356	0.17	-0.022 (0.003)	2.65e-17
132. GCDH (19p13.13)	rs8012	glutaroyl carnitine		A/G		7256	0.44	0.037 (0.003)	6.36e-45
133. ISYNA1 (19p13.11)	rs4808136	myo-inositol		A/G		7354	0.34	0.013 (0.002)	5.42e-14
134. SLC7A9 (19q13.11)	rs8101881	homocitrulline		T/C		3950	0.61	0.033 (0.004)	1.43e-16
135. APOE (19q13.32)	rs445925	X-11820/cholesterol	Unknown	A/G		5510	0.08	0.089 (0.009)	4.65e-23
136. SULT2A1 (19q13.32)	rs2547231	X-11440/4-androsten-3beta,17beta-diol disulfate 2	Selectivity	A/C		7240	0.83	0.141 (0.005)	3.06e-191
	rs296381	X-11440		T/C		7250	0.83	0.164 (0.006)	5.38e-143
	rs296396	4-androsten-3beta,17beta-diol disulfate 1		T/C		7355	0.17	-0.175 (0.009)	1.48e-92
	rs2547231	5alpha-androstan-3beta,17beta-diol disulfate		A/C		6934	0.83	0.081 (0.008)	3.35e-22
	rs2547231	X-12850		A/C		5856	0.83	0.059 (0.007)	3.52e-16
	rs296396	dehydroisoandrosterone sulfate (DHEA-S)		T/C		7346	0.16	-0.046 (0.007)	1.17e-12
	rs182420	androsterone sulfate		T/C		7338	0.76	0.051 (0.007)	6.24e-12
	rs2547231	X-12456		A/C		4533	0.83	0.041 (0.006)	2.82e-11
	rs296381	X-13429		T/C		5953	0.83	0.053 (0.008)	1.07e-10
137. FUT2 (19q13.33)	rs601338	ADSGEGDFXAEGGGVR*/ADpSGEGDFXAEGGGVR*	Activity	A/G		3788	0.43	-0.055 (0.006)	1.65e-20
	rs503279	DSGEGDFXAEGGGVR*/ADpSGEGDFXAEGGGVR*		T/C		3777	0.53	0.045 (0.006)	1.11e-13
	rs601338	ADpSGEGDFXAEGGGVR*		A/G		3845	0.43	0.041 (0.006)	2.52e-11
138. MBOAT7 (19q13.42)	rs2576452	arachidonate (20:4n6)/1-arachidonoylglycerophosphoinositol	Activity	T/C		7345	0.44	0.028 (0.003)	2.39e-29
	rs8736	1-arachidonoylglycerophosphoinositol		T/C		7351	0.44	-0.023 (0.003)	8.45e-18
139. SPTLC3 (20p12.1)	rs4814176	X-10510/palmitoyl sphingomyelin	Unknown	T/C		7343	0.4	0.021 (0.002)	7.49e-33
	rs4814176	X-08402		T/C		7284	0.39	0.022 (0.003)	2.97e-17
140. CBS (21q22.3)	rs2851391	betaine		T/C		7357	0.46	-0.012 (0.002)	1.15e-11
141. PRODH (22q11.21)	rs2540647	valine/proline	Normalizing	A/G		7353	0.09	-0.059 (0.003)	2.04e-70
	rs2540641	proline		A/C		7367	0.08	0.063 (0.004)	2.98e-59
142. COMT (22q11.21)	rs4680	X-11593--O-methylascorbate*		A/G		7344	0.51	-0.049 (0.002)	4.66e-178
	rs4680	X-01911		A/G		6000	0.51	-0.044 (0.006)	1.31e-13
143. GGT1 (22q11.23)	rs2330809*	cysteine-glutathione disulfide		T/C		1982	0.32	-0.055 (0.007)	1.76e-13
144. TYMP (22q13.33)	rs131794	uridine		A/C		7354	0.21	0.015 (0.002)	4.37e-16
145. ARSA (22q13.33)	rs6151429	X-11423--O-sulfo-L-tyrosine		T/C		7318	0.93	-0.029 (0.003)	6.51e-18
	rs6151429	X-12749		T/C		6755	0.93	-0.025 (0.004)	5.38e-13
Footnotes
1. Effect/other allele
2. Effect allele frequency
3. Genomic control inflation factor
* : 1KG based SNPs. rs835154, rs56322409 and rs2330809 in loci 40, 83 and 143 are based on 1000 Genomew Project data imputation.
**: Merlin outcome for p-value is zero, but using the effect and the stanard deviation the p-value can be derived.

## Sheet: GUGC SNP-GOUT
		Metabolite-associated SNPs							GUGC SNP-GOUT
NO	MarkerName	EA.OA	N	EAF2	Locus.ID.and.name..Cytoband.	Effect(SE)	P.value	BIOCHEMICAL.S.	P	FDR-P	beta	se	A1	A2	n_total
1	rs6838021	A/G	7350	0.23	SLC2A9 (4p16.1)	-0.043 (0.003)	6.36e-68	urate/histidine	4.15e-25	1.24085e-22	-0.46	0.044	t	c	69374
2	rs938554	C/G	7371	0.23	SLC2A9 (4p16.1)	-0.035 (0.002)	5.85e-93	urate	4.19e-25	6.26405e-23	-0.46	0.044	c	g	69374
3	rs16868246	C/G	7355	0.21	SLC2A9 (4p16.1)	0.010 (0.001)	1.78e-14	histidine	1.05e-22	1.0465e-20	-0.44	0.044	c	g	69374
4	rs1185567	A/G	7330	0.44	SLC17A3 (6p22.2)	-0.028 (0.003)	1.07e-26	dehydroisoandrosterone sulfate (DHEA-S)/4-androsten-3beta,17beta-diol disulfate 2*	2.4e-05	0.001794	-0.14	0.033	a	g	69374
5	rs1260326	T/C	7310	0.41	GCKR (2p23.3)	0.041 (0.002)	2.5e-148	glucose/mannose	3.57e-05	0.00213486	0.14	0.033	t	c	69374
6	rs1260326	T/C	7345	0.41	GCKR (2p23.3)	-0.044 (0.002)	1.3e-77	mannose	3.57e-05	0.00177905	0.14	0.033	t	c	69374
7	rs1260326	T/C	7344	0.41	GCKR (2p23.3)	0.013 (0.002)	5.56e-14	alanine	3.57e-05	0.0015249	0.14	0.033	t	c	69374
8	rs2762353	A/G	7333	0.45	SLC17A3 (6p22.2)	0.030 (0.004)	2.51e-13	4-androsten-3beta,17beta-diol disulfate 2*	4.68e-05	0.00174915	-0.14	0.033	a	g	69374
9	rs11754288	A/G	7330	0.44	SLC17A3 (6p22.2)	0.043 (0.006)	1.88e-12	X-11469	0.000148917	0.00494735	-0.13	0.033	a	g	69374
10	rs2271316	C/G	2725	0.38	ALOX12 (17p13.1)	0.113 (0.011)	1.79e-23	X-12441--12-hydroxyeicosatetraenoate (12-HETE)	0.00211209	0.0631516	0.11	0.035	c	g	69374
11	rs7969761	T/C	7340	0.56	SLC6A13 (12p13.33)	-0.045 (0.004)	1.01e-27	betaine/pyroglutamine*	0.0104184	0.283192	-0.083	0.032	t	c	69332
12	rs11613331	A/G	7354	0.55	SLC6A13 (12p13.33)	0.037 (0.004)	2.23e-25	pyroglutamine*	0.0153936	0.383557	-0.078	0.032	a	g	69357
13	rs2694917	T/C	7350	0.81	GLS2 (12q13.2)	0.018 (0.002)	1.64e-29	glutamine/histidine	0.0198258	0.455994	-0.099	0.042	t	c	69374
14	rs662138	C/G	7365	0.83	SLC22A1 (6q25.3)	0.077 (0.005)	4.98e-49	isobutyrylcarnitine	0.0270587	0.577896	0.099	0.044	c	g	69337
15	rs662138	C/G	7322	0.83	SLC22A1 (6q25.3)	0.063 (0.006)	9.38e-25	X-11261	0.0270587	0.539369	0.099	0.044	c	g	69337
16	rs662138	C/G	7363	0.83	SLC22A1 (6q25.3)	0.034 (0.004)	1.04e-22	X-03056--N-[3-(2-oxopyrrolidin-1-yl)propyl]acetamide	0.0270587	0.505659	0.099	0.044	c	g	69337
17	rs662138	C/G	7364	0.83	SLC22A1 (6q25.3)	0.021 (0.003)	3.15e-14	propionylcarnitine	0.0270587	0.475914	0.099	0.044	c	g	69337
18	rs7542172	A/G	7327	0.15	DMBX1 (1p33)	-0.024 (0.003)	1.98e-12	erythritol	0.0280938	0.466669	-0.1	0.045	a	g	69374
19	rs2657879	A/G	7226	0.83	GLS2 (12q13.2)	0.024 (0.003)	5.85e-19	gamma-glutamylglutamine	0.0330667	0.520366	-0.089	0.041	a	g	69336
20	rs2657879	A/G	7372	0.82	GLS2 (12q13.2)	0.015 (0.002)	6.15e-18	glutamine	0.0330667	0.494348	-0.089	0.041	a	g	69336
21	rs4814176	T/C	7343	0.4	SPTLC3 (20p12.1)	0.021 (0.002)	7.49e-33	X-10510/palmitoyl sphingomyelin	0.0355147	0.505662	-0.071	0.033	t	c	69374
22	rs4814176	T/C	7284	0.39	SPTLC3 (20p12.1)	0.022 (0.003)	2.97e-17	X-08402	0.0355147	0.482678	-0.071	0.033	t	c	69374
23	rs13375749	T/C	7256	0.78	CPT2 (1p32.3)	0.030 (0.003)	2.8e-28	glutaroyl carnitine	0.0365851	0.475607	0.087	0.041	t	c	69374
24	rs7570971	A/C	7301	0.33	RAB3GAP1 (2q21.3)	-0.037 (0.003)	7.86e-45	1,5-anhydroglucitol (1,5-AG)	0.0429191	0.534701	0.072	0.035	a	c	69374
25	rs12356193	A/G	7349	0.84	SLC16A9 (10q21.1)	0.027 (0.002)	3.69e-63	carnitine	0.0461349	0.551773	0.095	0.047	a	g	69374
26	rs12356193	A/G	7364	0.84	SLC16A9 (10q21.1)	0.033 (0.003)	1.96e-33	propionylcarnitine	0.0461349	0.530551	0.095	0.047	a	g	69374
27	rs12356193	A/G	7308	0.84	SLC16A9 (10q21.1)	0.024 (0.003)	8.36e-20	X-11381	0.0461349	0.510901	0.095	0.047	a	g	69374
28	rs2540641	A/C	7367	0.08	PRODH (22q11.21)	0.063 (0.004)	2.98e-59	proline	0.0594045	0.634355	0.11	0.057	a	c	69355
29	rs2540647	A/G	7353	0.09	PRODH (22q11.21)	-0.059 (0.003)	2.04e-70	valine/proline	0.0619646	0.638876	0.11	0.058	a	g	69374
30	rs1509123	T/C	7364	0.05	SLC13A5 (17p13.2)	-0.025 (0.004)	5.2e-09	citrate	0.0648326	0.646165	0.13	0.068	t	c	69368
31	rs3184504	T/C	7368	0.49	SH2B3 (12q24.12)	0.015 (0.002)	6.05e-18	kynurenine	0.0704051	0.679068	0.057	0.031	t	c	69374
32	rs10022462	T/C	7365	0.45	PPM1K (4q22.1)	-0.012 (0.002)	4.55e-11	2-aminobutyrate	0.0715927	0.668944	-0.061	0.034	t	c	69374
33	rs2851391	T/C	7357	0.46	CBS (21q22.3)	-0.012 (0.002)	1.15e-11	betaine	0.0729552	0.661019	-0.06	0.033	t	c	69374
34	rs2576452	T/C	7345	0.44	MBOAT7 (19q13.42)	0.028 (0.003)	2.39e-29	arachidonate (20:4n6)/1-arachidonoylglycerophosphoinositol	0.0822921	0.723686	-0.066	0.037	t	c	69374
35	rs10504073	T/C	7250	0.54	SNAI2 (8q11.21)	0.031 (0.003)	3.4e-32	lysine/glutaroyl carnitine	0.084319	0.720325	0.056	0.032	t	c	69368
36	rs8736	T/C	7351	0.44	MBOAT7 (19q13.42)	-0.023 (0.003)	8.45e-18	1-arachidonoylglycerophosphoinositol	0.0880817	0.731568	-0.065	0.038	t	c	69374
37	rs10278040	A/G	7338	0.04	CYP3A5 (7q22.1)	-0.361 (0.016)	8.82e-113	androsterone sulfate	0.0933907	0.754698	0.13	0.075	a	g	69374
38	rs10278040	A/G	6934	0.04	CYP3A5 (7q22.1)	-0.190 (0.017)	1.17e-29	5alpha-androstan-3beta,17beta-diol disulfate	0.0933907	0.734837	0.13	0.075	a	g	69374
39	rs4690909	C/G	6520	0.69	ETFDH (4q32.1)	0.056 (0.004)	1.76e-57	octanoylcarnitine/X-13435	0.0947245	0.726221	-0.059	0.035	c	g	69321
40	rs12566232	A/C	6234	0.71	THEM4 (1q21.3)	-0.045 (0.005)	5.69e-19	X-13431--nonanoylcarnitine*	0.100824	0.75366	-0.06	0.036	a	c	69374
41	rs8396	T/C	7320	0.7	ETFDH (4q32.1)	0.053 (0.004)	8.69e-38	decanoylcarnitine	0.102197	0.745287	-0.058	0.035	t	c	69343
42	rs8396	T/C	7345	0.7	ETFDH (4q32.1)	0.048 (0.004)	1.38e-31	octanoylcarnitine	0.102197	0.727542	-0.058	0.035	t	c	69343
43	rs8396	T/C	7219	0.7	ETFDH (4q32.1)	0.026 (0.004)	8.96e-13	cis-4-decenoyl carnitine	0.102197	0.710623	-0.058	0.035	t	c	69343
44	rs7809615	T/G	7310	0.09	CYP3A5 (7q22.1)	-0.249 (0.010)	7.98e-139	androsterone sulfate/4-androsten-3beta,17beta-diol disulfate 2*	0.109391	0.743358	0.094	0.058	t	g	69374
45	rs11974702	A/G	7326	0.91	CYP3A5 (7q22.1)	0.184 (0.010)	2.8e-75	epiandrosterone sulfate	0.1098	0.729557	-0.094	0.058	a	g	69374
46	rs1697421	T/C	3777	0.52	ALPL (1p36.12)	-0.056 (0.006)	1.56e-20	DSGEGDFXAEGGGVR/ADpSGEGDFXAEGGGVR	0.112151	0.728979	-0.054	0.034	t	c	69366
47	rs1697421	T/C	3788	0.52	ALPL (1p36.12)	-0.042 (0.006)	3.38e-14	ADSGEGDFXAEGGGVR*/ADpSGEGDFXAEGGGVR*	0.112151	0.713469	-0.054	0.034	t	c	69366
48	rs10988217	A/G	6552	0.39	CRAT (9q34.12)	-0.016 (0.002)	1.36e-18	succinylcarnitine	0.116952	0.728511	-0.054	0.034	a	g	69312
49	rs1395	A/G	7160	0.7	SLC5A6 (2p23.3)	0.017 (0.003)	8.14e-11	pantothenate	0.119912	0.731707	0.057	0.036	a	g	69374
50	rs7642243	C/G	7356	0.39	OSTalpha (3q29)	0.048 (0.006)	7.5e-16	X-09789	0.120116	0.718293	-0.058	0.037	c	g	69374
51	rs7849270	A/G	6530	0.3	CRAT (9q34.11)	0.025 (0.003)	2.82e-21	C-glycosyltryptophan*/succinylcarnitine	0.12083	0.708396	-0.056	0.035	a	g	69374
52	rs12533251	A/G	7226	0.09	CYP3A5 (7q22.5)?	-0.057 (0.009)	1.52e-11	X-18601	0.121544	0.69888	0.089	0.056	a	g	69374
53	rs12602901	C/G	7363	0.17	RNF167 (17p13.2)	-0.037 (0.003)	1.15e-26	X-03056--N-[3-(2-Oxopyrrolidin-1-yl)propyl]acetamide	0.1297	0.731702	-0.067	0.044	c	g	69310
54	rs6459467	A/G	6941	0.39	GMPR (6p22.3)	0.020 (0.003)	1.93e-16	hypoxanthine	0.141403	0.782956	-0.05	0.034	a	g	69374
55	rs2070895	A/G	7317	0.21	LIPC (15q22.1)	0.030 (0.003)	1.36e-18	1-palmitoylglycerophosphoethanolamine	0.147704	0.802975	0.058	0.04	a	g	69374
56	rs2731672	T/C	2930	0.26	45. F12 (5q35.3)	0.179 (0.017)	6.32e-26	X-12038/bradykinin, des-arg(9)	0.163939	0.875317	-0.073	0.052	t	c	59915
57	rs2727271	A/T	2545	0.89	FADS1 (11q12.2)	0.055 (0.008)	2.74e-11	X-12990--docosapentaenoic acid (n6-DPA)	0.173865	0.912031	-0.068	0.049	a	t	69374
58	rs588136	T/C	6929	0.8	LIPC (15q22.2)	-0.029 (0.004)	8.3e-12	1-stearoylglycerophosphoethanolamine	0.176902	0.911959	-0.055	0.04	t	c	69374
59	rs4947534	T/C	7349	0.25	PSPH (7p11.2)	-0.018 (0.002)	1.96e-14	serine	0.184589	0.935458	0.051	0.038	t	c	69374
60	rs445925	A/G	5510	0.08	APOE (19q13.32)	0.089 (0.009)	4.65e-23	X-11820/cholesterol	0.18944	0.944044	0.09	0.068	a	g	59915
61	rs7822232	A/C	7092	0.92	OPLAH (8q24.3)	0.030 (0.004)	5.12e-15	X-14625	0.193178	0.94689	-0.078	0.059	a	c	69199
62	rs2035647	A/G	7322	0.21	AKR1D1 (7q35)	-0.029 (0.003)	2.18e-17	X-12844	0.196915	0.949637	-0.053	0.04	a	g	69374
63	rs6901004	C/G	7355	0.57	SLC16A10 (6q21)	-0.006 (0.001)	1.08e-11	tryptophan	0.197318	0.93648	-0.043	0.033	c	g	69374
64	rs1394678	T/C	7358	0.28	ACSM2A (16p12.3)	-0.035 (0.004)	1.7e-20	indolepropionate	0.198025	0.925149	0.049	0.038	t	c	69374
65	rs316020	A/G	7100	0.09	SLC22A1 (6q25.3)	-0.183 (0.005)	2.77e-286	X-12798/phenylalanine	0.202365	0.93088	0.066	0.051	a	g	69331
66	rs17641971	T/C	7256	0.66	SNAI2 (8q11.22)	-0.025 (0.003)	3.35e-22	glutaroyl carnitine	0.204686	0.927289	0.044	0.034	t	c	69374
67	rs559555	A/T	7300	0.56	SRD5A2 (2p23.1)	0.036 (0.003)	1.24e-44	X-11444/X-12844	0.213459	0.9526	-0.042	0.033	a	t	69374
68	rs559555	A/T	7313	0.56	SRD5A2 (2p23.1)	0.033 (0.003)	4.4e-22	X-11444	0.213459	0.938591	-0.042	0.033	a	t	69374
69	rs559555	A/T	6857	0.56	SRD5A2 (2p23.1)	0.031 (0.004)	6.54e-19	X-11470	0.213459	0.924988	-0.042	0.033	a	t	69374
70	rs7157785	T/G	7280	0.16	SGPP1 (14q23.2)	0.065 (0.003)	1.39e-133	X-08402/cholesterol	0.21749	0.928993	0.059	0.047	t	g	69374
71	rs7157785	T/G	7284	0.16	SGPP1 (14q23.2)	0.068 (0.003)	7.23e-87	X-08402	0.21749	0.915909	0.059	0.047	t	g	69374
72	rs316019	A/C	7119	0.09	SLC22A1 (6q25.3)	-0.181 (0.005)	1.56e-259	X-12798	0.218498	0.907372	0.064	0.051	a	c	69374
73	rs56322409*	T/C	7325	0.63	ALDH18A1 (10q24.1)	-0.011 (0.002)	1.07e-10	citrulline	0.219304	0.898243	-0.042	0.034	t	g	69374
74	rs6693388	T/C	7300	0.69	THEM4 (1q21.3)	-0.041 (0.003)	3.72e-38	linoleate (18:2n6)/X-12442--5,8-tetradecadienoate	0.219606	0.887326	-0.043	0.035	t	c	69374
75	rs4902243	A/G	7347	0.86	SGPP1 (14q23.2)	-0.044 (0.004)	3.41e-37	X-10510	0.223433	0.890753	-0.059	0.048	a	g	69374
76	rs5030062	A/C	4452	0.61	KNG1 (3q27.3)	-0.072 (0.010)	5.94e-13	bradykinin, des-arg(9)	0.22444	0.882995	-0.041	0.033	a	c	69374
77	rs2187375	A/G	7356	0.17	LIPG (18q21.1)	-0.022 (0.003)	2.65e-17	X-03094	0.250189	0.971515	0.05	0.043	a	g	69374
78	rs8101881	T/C	3950	0.61	SLC7A9 (19q13.11)	0.033 (0.004)	1.43e-16	homocitrulline	0.2524	0.967532	-0.038	0.033	t	c	69369
79	rs12550729	T/C	7354	0.92	OPLAH (8q24.3)	0.064 (0.003)	5.97e-110	5-oxoproline	0.256719	0.971632	-0.067	0.058	t	c	69374
80	rs721399	T/C	6523	0.72	NAT2 (8p22)	-0.029 (0.002)	3.95e-58	4-acetamidobutanoate	0.275987	1.0315	0.04	0.036	t	c	69374
81	rs968567	T/C	7358	0.18	FADS1 (11q12.2)	0.033 (0.004)	2.14e-21	dihomo-linolenate (20:3n3 or n6)	0.2812	1.03801	-0.049	0.044	t	c	69374
82	rs968567	T/C	7362	0.18	FADS1 (11q12.2)	0.040 (0.005)	2.84e-19	1-eicosatrienoylglycerophosphocholine*	0.2812	1.02535	-0.049	0.044	t	c	69374
83	rs4687717	T/C	7280	0.42	TKT (3p21.1)	-0.018 (0.002)	8.85e-23	phosphate/erythronate*	0.281601	1.01444	-0.036	0.033	t	c	69374
84	rs4687717	T/C	7307	0.42	TKT (3p21.1)	0.013 (0.002)	1.07e-13	erythronate*	0.281601	1.00237	-0.036	0.033	t	c	69374
85	rs9842133	T/C	7349	0.66	PEX5L (3q26.33)	0.006 (0.001)	4.2e-12	carnitine	0.283105	0.995864	-0.037	0.034	t	c	69210
86	rs1171614	T/C	7356	0.22	SLC16A9 (10q21.1)	-0.028 (0.003)	3.38e-23	acetylcarnitine	0.292324	1.01634	-0.048	0.045	t	c	69374
87	rs1171614	T/C	7322	0.22	SLC16A9 (10q21.1)	-0.042 (0.006)	6.68e-14	X-11261	0.292324	1.00465	-0.048	0.045	t	c	69374
88	rs4680	A/G	7344	0.51	COMT (22q11.21)	-0.049 (0.002)	4.66e-178	X-11593--O-methylascorbate*	0.297832	1.01195	0.034	0.032	a	g	69343
89	rs4680	A/G	6000	0.51	COMT (22q11.21)	-0.044 (0.006)	1.31e-13	X-01911	0.297832	1.00058	0.034	0.032	a	g	69343
90	rs4144027	T/C	7316	0.6	ASPG (14q32.33)	0.012 (0.002)	1.33e-11	asparagine	0.306542	1.0184	-0.034	0.033	t	c	69374
91	rs1171615	T/C	7100	0.78	SLC16A9 (10q21.1)	0.077 (0.004)	2.4e-95	carnitine/X-12798	0.311545	1.02365	0.046	0.045	t	c	69374
92	rs1171615	T/C	7119	0.78	SLC16A9 (10q21.1)	-0.048 (0.004)	3.19e-34	X-12798	0.311545	1.01252	0.046	0.045	t	c	69374
93	rs1171615	T/C	7340	0.78	SLC16A9 (10q21.1)	0.025 (0.004)	4.05e-11	hexanoylcarnitine	0.311545	1.00164	0.046	0.045	t	c	69374
94	rs7061710	C/G	2773	0.23	FMO3 (1q24.3)	0.045 (0.006)	7.52e-14	X-11786--methylcysteine	0.311646	0.991298	-0.041	0.04	c	g	69175
95	rs2270968	T/G	5306	0.26	MCCC1 (3q27.1)	0.031 (0.004)	1.31e-16	hydroxyisovaleroyl carnitine	0.313747	0.987476	-0.038	0.037	t	g	69374
96	rs246234	C/G	7256	0.3	ABCC1 (16p13.11)	-0.020 (0.003)	2.56e-14	glutaroyl carnitine	0.314647	0.979994	0.036	0.035	c	g	69374
97	rs1171617	T/G	7349	0.78	SLC16A9 (10q21.1)	0.036 (0.005)	1.61e-14	butyrylcarnitine	0.318748	0.982532	0.045	0.045	t	g	69374
98	rs1466788	A/G	7349	0.41	ALX3 (1p13.3)	-0.007 (0.001)	3.05e-16	carnitine	0.334343	1.02009	-0.032	0.033	a	g	69374
99	rs6968554	A/G	7274	0.38	AHR (7p21.1)	0.064 (0.009)	8.68e-14	caffeine	0.335442	1.0131	-0.035	0.036	a	g	69374
100	rs4625783	T/C	7346	0.43	CCDC57 (17q25.3)	-0.019 (0.003)	3.9e-13	3-(4-hydroxyphenyl)lactate	0.347428	1.03881	0.032	0.033	t	c	69374
101	rs2404602	A/G	7365	0.44	SCAPER (15q24.3)	0.026 (0.004)	3.56e-13	isobutyrylcarnitine	0.350623	1.03798	0.031	0.033	a	g	69369
102	rs4949874	T/C	7330	0.7	ACADM (1p31.1)	-0.073 (0.003)	2.02e-172	acetylcarnitine/hexanoylcarnitine	0.359806	1.05473	0.033	0.035	t	c	69374
103	rs3738934	T/C	6234	0.62	ACADL (2q34)	-0.106 (0.004)	1.21e-134	X-13431--nonanoylcarnitine*	0.3628	1.05318	0.032	0.034	t	c	69374
104	rs7552404	A/G	7345	0.7	ACADM (1p31.1)	0.075 (0.004)	1.27e-77	octanoylcarnitine	0.362899	1.04334	0.032	0.035	a	g	69374
105	rs7552404	A/G	7320	0.7	ACADM (1p31.1)	0.056 (0.004)	3.32e-43	decanoylcarnitine	0.362899	1.0334	0.032	0.035	a	g	69374
106	rs6430553	T/C	7269	0.39	ACMSD (2q21.3)	-0.018 (0.003)	6.29e-12	X-12095--N1-methyl-3-pyridone-4-carboxamide	0.362899	1.02365	-0.03	0.033	t	c	69374
107	rs13278849	A/G	6535	0.73	ADRA1A (8p21.2)	-0.013 (0.002)	2.79e-11	levulinate (4-oxovalerate)	0.364296	1.01799	0.036	0.039	a	g	69374
108	rs174578	A/T	7350	0.34	FADS1 (11q12.2)	-0.035 (0.003)	6.12e-42	1-arachidonoylglycerophosphoethanolamine*	0.377063	1.04391	-0.033	0.036	a	t	59915
109	rs174578	A/T	7351	0.34	FADS1 (11q12.2)	-0.027 (0.003)	3.02e-24	1-arachidonoylglycerophosphoinositol*	0.377063	1.03433	-0.033	0.036	a	t	59915
110	rs4788439	T/C	7354	0.08	SLC5A11 (16p12.1)	-0.027 (0.004)	6.59e-13	myo-inositol	0.38434	1.04471	0.054	0.062	t	c	69371
111	rs494562	A/G	2639	0.9	NT5E (6q14.3)	-0.118 (0.017)	1.34e-12	inosine	0.389124	1.04818	-0.046	0.053	a	g	69366
112	rs1934963	T/C	7362	0.8	CYP2C9 (10q23.33)	0.029 (0.002)	8.69e-65	X-11787	0.396796	1.0593	0.036	0.042	t	c	69374
113	rs11161521	T/C	7340	0.7	ACADM (1p31.1)	0.070 (0.003)	6.42e-100	hexanoylcarnitine	0.409047	1.08234	0.03	0.035	t	c	69374
114	rs11161521	T/C	7219	0.7	ACADM (1p31.1)	0.061 (0.004)	1.22e-63	cis-4-decenoyl carnitine	0.409047	1.07285	0.03	0.035	t	c	69374
115	rs8018967	T/C	5680	0.66	HEATR4 (14q24.3)	-0.033 (0.004)	5.57e-19	X-13215/X-13671	0.410441	1.06715	-0.029	0.034	t	c	69249
116	rs4784054	A/G	5702	0.11	GOT2 (16q21)	0.035 (0.004)	2.31e-21	phenyllactate (PLA)	0.413228	1.06513	-0.047	0.057	a	g	69288
117	rs4713169	C/G	6987	0.42	ELOVL2 (6p24.2)	-0.032 (0.004)	2.87e-14	X-12627	0.413726	1.0573	-0.029	0.035	c	g	69374
118	rs2066938	A/G	7349	0.74	ACADS (12q24.31)	-0.211 (0.004)	0	butyrylcarnitine	0.41502	1.05162	0.03	0.036	a	g	69264
119	rs8056893	A/C	7250	0.73	SLC7A6 (16q22.1)	0.044 (0.003)	2.5e-39	lysine/glutaroyl carnitine	0.424276	1.06604	-0.029	0.036	a	c	69374
120	rs8056893	A/C	7256	0.73	SLC7A6 (16q22.1)	-0.030 (0.003)	2.23e-30	glutaroyl carnitine	0.424276	1.05716	-0.029	0.036	a	c	69374
121	rs715	T/C	7356	0.71	CPS1 (2q34)	-0.076 (0.003)	1.58e-147	glycine	0.424973	1.05014	0.032	0.04	t	c	59915
122	rs715	T/C	6715	0.71	CPS1 (2q34)	-0.091 (0.006)	6.66e-58	N-acetylglycine	0.424973	1.04153	0.032	0.04	t	c	59915
123	rs715	T/C	7329	0.72	CPS1 (2q34)	-0.033 (0.003)	7.15e-35	X-08988	0.424973	1.03306	0.032	0.04	t	c	59915
124	rs715	T/C	7373	0.71	CPS1 (2q34)	-0.045 (0.004)	9.63e-25	creatine	0.424973	1.02473	0.032	0.04	t	c	59915
125	rs715	T/C	7349	0.71	CPS1 (2q34)	-0.022 (0.002)	2.69e-21	serine	0.424973	1.01654	0.032	0.04	t	c	59915
126	rs715	T/C	7357	0.71	CPS1 (2q34)	0.022 (0.003)	2.08e-19	betaine	0.424973	1.00847	0.032	0.04	t	c	59915
127	rs715	T/C	7354	0.71	CPS1 (2q34)	0.036 (0.004)	2.46e-16	pyroglutamine*	0.424973	1.00053	0.032	0.04	t	c	59915
128	rs715	T/C	7256	0.72	CPS1 (2q34)	0.022 (0.003)	3.5e-16	glutaroyl carnitine	0.424973	0.99271	0.032	0.04	t	c	59915
129	rs1472631	A/G	6552	0.49	LACTB (15q22.2)	0.037 (0.002)	1.85e-88	succinylcarnitine	0.429749	0.996084	-0.026	0.032	a	g	69374
130	rs13222543	T/C	7310	0.02	ZCWPW1 (7q22.1)	-0.490 (0.023)	4.49e-104	androsterone sulfate/4-androsten-3beta,17beta-diol disulfate 2*	0.432236	0.994142	0.1	0.13	t	c	66182
131	rs13222543	T/C	7338	0.02	ZCWPW1 (7q22.1)	-0.477 (0.026)	6.8e-74	androsterone sulfate	0.432236	0.986554	0.1	0.13	t	c	66182
132	rs13222543	T/C	7326	0.02	ZCWPW1 (7q22.1)	-0.347 (0.024)	3.31e-47	epiandrosterone sulfate	0.432236	0.97908	0.1	0.13	t	c	66182
133	rs13222543	T/C	6934	0.02	ZCWPW1 (7q22.1)	-0.263 (0.028)	1.18e-20	5alpha-androstan-3beta,17beta-diol disulfate	0.432236	0.971718	0.1	0.13	t	c	66182
134	rs1053941	T/G	7327	0.23	2. NASP (1p34.1)	-0.017 (0.003)	4.99e-11	erythritol	0.44248	0.987325	0.03	0.038	t	g	69303
135	rs2863979	A/G	7363	0.72	SLC7A6 (16q22.1)	0.014 (0.002)	1.44e-17	lysine	0.453516	1.00445	-0.027	0.036	a	g	69374
136	rs11647589	A/G	5829	0.72	ACSM5 (16p12.3)	0.030 (0.005)	2.85e-11	3-phenylpropionate (hydrocinnamate)	0.467528	1.02787	-0.027	0.037	a	g	69374
137	rs2235649	T/C	7049	0.22	NUBP2 (16p13.3)	-0.018 (0.003)	1.95e-11	X-12556	0.474482	1.03555	0.028	0.039	t	c	69374
138	rs2291429	A/C	7361	0.76	MARCH8 (10q11.21)	0.017 (0.003)	8.69e-11	3-dehydrocarnitine*	0.476767	1.03299	0.027	0.038	a	c	69374
139	rs603424	A/G	7350	0.18	SCD (10q24.31)	0.054 (0.002)	1.21e-115	myristate (14:0)/myristoleate (14:1n5)	0.486797	1.04714	0.031	0.044	a	g	69370
140	rs603424	A/G	7355	0.18	SCD (10q24.31)	0.023 (0.002)	6.06e-21	stearate (18:0)	0.486797	1.03966	0.031	0.044	a	g	69370
141	rs603424	A/G	7355	0.19	SCD (10q24.31)	-0.037 (0.005)	7.16e-16	myristoleate (14:1n5)	0.486797	1.03229	0.031	0.044	a	g	69370
142	rs603424	A/G	7327	0.18	SCD (10q24.31)	-0.037 (0.005)	1.31e-14	palmitoleate (16:1n7)	0.486797	1.02502	0.031	0.044	a	g	69370
143	rs603424	A/G	7349	0.19	SCD (10q24.31)	0.029 (0.004)	1.56e-14	margarate (17:0)	0.486797	1.01785	0.031	0.044	a	g	69370
144	rs493519	T/C	6180	0.13	WDR66 (12q24.31)	-0.036 (0.004)	1.32e-18	2-hydroxyisobutyrate	0.493846	1.02542	-0.033	0.048	t	c	69374
145	rs2007084	A/G	7255	0.09	ANPEP (15q26.1)	-0.068 (0.010)	1.77e-12	HWESASXX*	0.500993	1.03308	0.047	0.068	a	g	69374
146	rs6980334	A/G	7220	0.76	AKR1D1 (7q34)	-0.038 (0.004)	4.48e-20	X-12095--N1-methyl-3-pyridone-4-carboxamide/X-12844	0.505855	1.03596	0.025	0.038	a	g	69373
147	rs7775554	A/C	6279	0.53	PM20D2 (6q15)	0.019 (0.002)	1.35e-15	X-12244--N-acetylcarnosine	0.522027	1.06181	-0.021	0.033	a	c	69374
148	rs6497490	T/G	6169	0.88	ACSM2A (16p12.3)	-0.082 (0.008)	4.95e-27	X-11478	0.523614	1.05784	0.05	0.077	t	g	69374
149	rs1163251	T/C	7349	0.6	PHGDH (1p12)	0.019 (0.002)	7.05e-27	serine	0.527978	1.0595	-0.021	0.033	t	c	69374
150	rs2734331	A/G	6857	0.97	SKIV2L (6p21.32)	0.073 (0.010)	6.56e-13	X-11470	0.535316	1.06706	0.055	0.087	a	g	59914
151	rs1440581	T/C	7351	0.46	PPM1K (4q22.1)	-0.008 (0.001)	1.44e-19	leucine	0.538984	1.06726	-0.02	0.033	t	c	69329
152	rs1440581	T/C	7331	0.46	PPM1K (4q22.1)	-0.014 (0.002)	1.21e-16	3-methyl-2-oxovalerate	0.538984	1.06024	-0.02	0.033	t	c	69329
153	rs1440581	T/C	7359	0.46	PPM1K (4q22.1)	-0.008 (0.001)	2.56e-12	valine	0.538984	1.05331	-0.02	0.033	t	c	69329
154	rs17279437	A/G	7320	0.1	SLC6A20 (3p21.31)	-0.094 (0.008)	1.78e-35	X-11315/pyroglutamine*	0.539282	1.04705	-0.035	0.056	a	g	69373
155	rs17279437	A/G	7354	0.1	SLC6A20 (3p21.31)	0.059 (0.006)	1.25e-20	pyroglutamine*	0.539282	1.04029	-0.035	0.056	a	g	69373
156	rs6498540	A/G	7358	0.7	PDXDC1 (16p13.11)	0.017 (0.003)	2.55e-11	dihomo-linolenate (20:3n3 or n6)	0.54513	1.04483	-0.022	0.035	a	g	69374
157	rs15676	A/G	6939	0.71	CCBL1 (9q34.11)	0.019 (0.003)	1.33e-12	indolelactate	0.556826	1.06045	-0.022	0.036	a	g	69328
158	rs273914	A/T	7263	0.37	SLC22A4 (5q31.1)	0.023 (0.004)	3.04e-11	oleoylcarnitine	0.560988	1.06162	-0.019	0.033	a	t	69374
159	rs1853207	T/C	6970	0.06	CYP2C9 (10q23.33)	0.109 (0.015)	9.58e-13	X-11247	0.563663	1.05997	-0.04	0.069	t	c	69374
160	rs1046080	A/C	6850	0.74	PRRC2A (6p21.33)	0.027 (0.004)	1.19e-14	X-11444/X-11470	0.567032	1.05964	-0.022	0.037	a	c	69345
161	rs7727544	T/C	7364	0.56	SLC22A4 (5q31.1)	-0.015 (0.002)	6.61e-16	propionylcarnitine	0.568121	1.05508	0.019	0.032	t	c	69374
162	rs4488133	A/T	7089	0.66	PYROXD2 (10q24.2)	0.282 (0.005)	0	X-12092	0.568815	1.04985	-0.019	0.034	a	t	69326
163	rs4488133	A/T	2759	0.7	PYROXD2 (10q24.2)	0.099 (0.007)	1.26e-48	X-12093	0.568815	1.04341	-0.019	0.034	a	t	69326
164	rs7809234	A/T	4830	0.88	DDC (7p12.2)	0.049 (0.007)	5.57e-14	indoleacetate/N2,N2-dimethylguanosine	0.572975	1.04463	-0.029	0.05	a	t	69374
165	rs12829704	A/G	6876	0.19	SLCO1B1 (12p12.1)	-0.042 (0.005)	9.49e-21	octadecanedioate	0.575353	1.04261	0.024	0.042	a	g	69374
166	rs503279	T/C	3777	0.53	FUT2 (19q13.33)	0.045 (0.006)	1.11e-13	DSGEGDFXAEGGGVR*/ADpSGEGDFXAEGGGVR*	0.584267	1.05238	0.019	0.034	t	c	69364
167	rs12141041	T/C	7222	0.47	HAO2 (1p12)	-0.025 (0.004)	1.77e-12	alpha-hydroxyisovalerate	0.592288	1.06044	-0.018	0.033	t	c	69374
168	rs174538	A/G	7373	0.3	FADS1 (11q12.2)	-0.026 (0.004)	8.9e-14	docosapentaenoate (n3 DPA; 22:5n3)	0.594565	1.05818	-0.019	0.036	a	g	69374
169	rs11101730	A/T	7363	0.94	PAOX (10q26.3)	-0.055 (0.008)	3.28e-13	X-03056--N-[3-(2-Oxopyrrolidin-1-yl)propyl]acetamide	0.594763	1.05227	0.047	0.087	a	t	69374
170	rs3800993	T/C	7301	0.17	MGAM (7q34)	0.029 (0.004)	1.53e-15	1,5-anhydroglucitol (1,5-AG)	0.595456	1.0473	0.024	0.045	t	c	69302
171	rs182420	T/C	7338	0.76	SULT2A1 (19q13.38)	0.051 (0.007)	6.24e-12	androsterone sulfate	0.595654	1.04152	-0.021	0.039	t	c	69374
172	rs601338	A/G	3788	0.43	FUT2 (19q13.33)	-0.055 (0.006)	1.65e-20	ADSGEGDFXAEGGGVR*/ADpSGEGDFXAEGGGVR*	0.601	1.04476	-0.019	0.035	a	g	69374
173	rs601338	A/G	3845	0.43	FUT2 (19q13.33)	0.041 (0.006)	2.52e-11	ADpSGEGDFXAEGGGVR*	0.601	1.03872	-0.019	0.035	a	g	69374
174	rs1800775	A/C	7315	0.5	CETP (16q13)	0.013 (0.002)	1.02e-11	X-12038	0.613571	1.05436	-0.019	0.037	a	c	69374
175	rs174601	T/C	7330	0.34	FADS1 (11q12.2)	-0.034 (0.004)	7.93e-16	stearidonate (18:4n3)	0.619707	1.05881	-0.019	0.037	t	c	69374
176	rs1495741	A/G	5208	0.78	NAT2 (8p22)	0.057 (0.005)	1.04e-27	1-methylurate	0.630097	1.07045	0.019	0.039	a	g	69374
177	rs4921914	T/C	5195	0.78	NAT2 (8p22)	0.088 (0.005)	1.09e-60	1-methylxanthine	0.630691	1.0654	0.019	0.039	t	c	69374
178	rs4921913	T/C	6520	0.78	NAT2 (8p22)	-0.036 (0.003)	2.8e-47	4-acetamidobutanoate/N1-methyladenosine	0.632471	1.06241	0.019	0.039	t	c	69374
179	rs651007	T/C	3845	0.21	ABO (9q34.2)	0.065 (0.007)	6.34e-20	ADpSGEGDFXAEGGGVR*	0.632966	1.0573	-0.02	0.041	t	c	69331
180	rs10242455	A/G	6797	0.93	CYP3A5 (7q22.1)	0.221 (0.010)	1.67e-109	X-12063	0.637022	1.05816	-0.031	0.065	a	g	69357
181	rs17134585	T/C	7310	0.84	AKR1C4 (10p15.1)	0.043 (0.003)	2.95e-38	androsterone sulfate/epiandrosterone sulfate	0.641672	1.06	-0.021	0.045	t	c	69374
182	rs4073054	A/C	7340	0.63	NR1I3 (1q23.3)	0.016 (0.002)	4.42e-19	X-10395	0.646222	1.06165	0.016	0.033	a	c	69353
183	rs4787294	A/T	6119	0.93	SLC5A11 (16p12.1)	0.075 (0.008)	9.64e-21	scyllo-inositol	0.646419	1.05617	-0.028	0.061	a	t	69374
184	rs495828	T/G	3777	0.22	ABO (9q34.2)	-0.088 (0.007)	5.86e-34	DSGEGDFXAEGGGVR*/ADpSGEGDFXAEGGGVR*	0.650969	1.05782	-0.018	0.04	t	g	69374
185	rs649129	T/C	3788	0.22	ABO (9q34.2)	-0.085 (0.007)	9.26e-37	ADSGEGDFXAEGGGVR*/ADpSGEGDFXAEGGGVR*	0.653441	1.0561	-0.018	0.04	t	c	69374
186	rs6804368	A/G	6279	0.57	GADL1 (3p24.1)	0.022 (0.002)	8.17e-21	X-12244--N-acetylcarnosine	0.654826	1.05265	0.015	0.033	a	g	69374
187	rs4986894	T/C	6486	0.84	CYP2C9 (10q23.33)	-0.042 (0.006)	5.55e-12	X-14473	0.656112	1.04908	0.02	0.044	t	c	69374
188	rs11825181	A/G	2759	0.08	APOA5 (11q23.3)	0.076 (0.011)	2.93e-11	1-linoleoylglycerol (1-monolinolein)	0.656309	1.04381	0.029	0.064	a	g	69374
189	rs9400467	T/C	7358	0.71	SLC16A10 (6q21)	-0.012 (0.002)	6.54e-14	tyrosine	0.660858	1.04548	-0.016	0.035	t	c	69370
190	rs579459	T/C	2390	0.79	ABO (9q34.2)	-0.124 (0.011)	1.21e-28	ADpSGEGDFXAEGGGVR*/X-14304--leucylalanine	0.663528	1.04418	0.018	0.04	t	c	69374
191	rs4327428	A/C	7337	0.11	SLC6A20 (3p21.31)	-0.031 (0.004)	2.81e-12	X-11315	0.668076	1.04584	-0.023	0.052	a	c	69270
192	rs4148324	T/G	6712	0.67	UGT1A1 (2q37.1)	-0.109 (0.005)	5.37e-117	X-11442	0.668867	1.04162	0.015	0.035	t	g	69374
193	rs4148324	T/G	6642	0.67	UGT1A1 (2q37.1)	-0.109 (0.005)	1.52e-116	X-11441	0.668867	1.03622	0.015	0.035	t	g	69374
194	rs419291	T/C	7349	0.37	SLC22A4 (5q31.1)	0.008 (0.001)	3.1e-18	carnitine	0.670647	1.03363	-0.014	0.033	t	c	69374
195	rs964184	C/G	7356	0.86	ZNF259 (11q23.3)	-0.025 (0.003)	7.95e-15	X-03094	0.679742	1.04227	-0.02	0.048	c	g	69344
196	rs4675874	A/G	7049	0.71	AGXT (2q37.3)	-0.024 (0.003)	3.13e-20	X-12556	0.680138	1.03756	0.015	0.036	a	g	69371
197	rs174535	T/C	7063	0.66	FADS1 (11q12.2)	0.056 (0.003)	1.86e-94	1-arachidonoylglycerophosphocholine*	0.682213	1.03544	0.014	0.034	t	c	69374
198	rs174535	T/C	7369	0.67	FADS1 (11q12.2)	-0.044 (0.004)	2.82e-36	1-linoleoylglycerophosphoethanolamine*	0.682213	1.03021	0.014	0.034	t	c	69374
199	rs16876394	T/C	7357	0.9	BHMT (5q14.1)	0.030 (0.003)	1.49e-19	betaine	0.683993	1.02771	0.022	0.053	t	c	69374
200	rs9393915	T/C	6990	0.22	ELOVL2 (6p24.2)	0.042 (0.004)	1.42e-22	docosapentaenoate (n3 DPA; 22:5n3)/X-12627	0.685871	1.02538	0.017	0.041	t	c	69374
201	rs9392556	T/C	6543	0.66	ECI2 (6p25.2)	-0.036 (0.003)	4.03e-38	X-13435	0.688935	1.02483	-0.014	0.034	t	c	69374
202	rs10491431	A/C	2537	0.15	UGT3A1 (5p13.2)	0.081 (0.012)	1.59e-11	X-11445--5-alpha-pregnan-3beta,20alpha-disulfate	0.690022	1.02137	0.018	0.045	a	c	69374
203	rs13122250	T/C	7355	0.55	TDO2 (4q32.1)	0.006 (0.001)	8.95e-12	tryptophan	0.69358	1.02158	0.014	0.034	t	c	69281
204	rs8012	A/G	7256	0.44	GCDH (19p13.13)	0.037 (0.003)	6.36e-45	glutaroyl carnitine	0.69615	1.02034	0.015	0.038	a	g	59915
205	rs2547231	A/C	7240	0.83	SULT2A1 (19q13.32)	0.141 (0.005)	3.06e-191	X-11440/4-androsten-3beta,17beta-diol disulfate 2	0.698719	1.01911	0.018	0.045	a	c	69150
206	rs2547231	A/C	6934	0.83	SULT2A1 (19q13.32)	0.081 (0.008)	3.35e-22	5alpha-androstan-3beta,17beta-diol disulfate	0.698719	1.01416	0.018	0.045	a	c	69150
207	rs2547231	A/C	5856	0.83	SULT2A1 (19q13.32)	0.059 (0.007)	3.52e-16	X-12850	0.698719	1.00926	0.018	0.045	a	c	69150
208	rs2547231	A/C	4533	0.83	SULT2A1 (19q13.32)	0.041 (0.006)	2.82e-11	X-12456	0.698719	1.00441	0.018	0.045	a	c	69150
209	rs12709013	T/C	5690	0.44	GOT2 (16q21)	0.027 (0.003)	2.72e-24	phenyllactate (PLA)/phenylalanine	0.708206	1.01317	-0.012	0.032	t	c	69327
210	rs174550	T/C	7330	0.67	FADS1 (11q12.2)	0.035 (0.003)	6.79e-24	adrenate (22:4n6)	0.708304	1.00849	0.013	0.034	t	c	69374
211	rs4149056	T/C	6230	0.82	SLCO1B1 (12p12.1)	0.300 (0.008)	0	isoleucine/X-11529	0.709589	1.00553	-0.017	0.044	t	c	69374
212	rs4149056	T/C	6250	0.82	SLCO1B1 (12p12.1)	-0.295 (0.008)	5.49999999906025e-315	X-11529	0.709589	1.00079	-0.017	0.044	t	c	69374
213	rs4149056	T/C	6797	0.84	SLCO1B1 (12p12.1)	-0.118 (0.007)	1.26e-73	X-12063	0.709589	0.99609	-0.017	0.044	t	c	69374
214	rs4149056	T/C	4533	0.83	SLCO1B1 (12p12.1)	-0.081 (0.006)	9.49e-44	X-12456	0.709589	0.991435	-0.017	0.044	t	c	69374
215	rs4149056	T/C	6200	0.83	SLCO1B1 (12p12.1)	-0.088 (0.008)	3.42e-32	X-11491	0.709589	0.986824	-0.017	0.044	t	c	69374
216	rs4149056	T/C	7333	0.84	SLCO1B1 (12p12.1)	-0.049 (0.006)	1.33e-18	4-androsten-3beta,17beta-diol disulfate 2*	0.709589	0.982255	-0.017	0.044	t	c	69374
217	rs4149056	T/C	7350	0.84	SLCO1B1 (12p12.1)	-0.029 (0.003)	2.66e-18	1-arachidonoylglycerophosphoethanolamine*	0.709589	0.977729	-0.017	0.044	t	c	69374
218	rs274567	T/C	7356	0.37	SLC22A4 (5q31.1)	0.018 (0.003)	2.85e-12	acetylcarnitine	0.715517	0.981375	-0.012	0.033	t	c	69357
219	rs13538	A/G	7130	0.78	NAT8 (2p13.2)	0.223 (0.005)	0	N-acetylornithine/myo-inositol	0.722038	0.985796	-0.014	0.039	a	g	69374
220	rs13538	A/G	7132	0.78	NAT8 (2p13.2)	0.119 (0.004)	7.89e-157	X-12510--2-aminooctanoic acid	0.722038	0.981315	-0.014	0.039	a	g	69374
221	rs887829	T/C	6252	0.34	UGT1A1 (2q37.1)	0.113 (0.004)	2.5e-168	biliverdin	0.723717	0.979147	-0.013	0.035	t	c	69260
222	rs887829	T/C	6393	0.33	UGT1A1 (2q37.1)	0.168 (0.006)	2.15e-152	bilirubin (Z,Z)	0.723717	0.974736	-0.013	0.035	t	c	69260
223	rs887829	T/C	6967	0.33	UGT1A1 (2q37.1)	0.112 (0.004)	1.96e-140	X-11530	0.723717	0.970365	-0.013	0.035	t	c	69260
224	rs887829	T/C	7166	0.33	UGT1A1 (2q37.1)	0.093 (0.004)	3e-114	X-11793--oxidized bilirubin*	0.723717	0.966033	-0.013	0.035	t	c	69260
225	rs887829	T/C	7303	0.33	UGT1A1 (2q37.1)	0.128 (0.006)	3.76e-95	bilirubin (E,E)*	0.723717	0.96174	-0.013	0.035	t	c	69260
226	rs887829	T/C	4961	0.32	UGT1A1 (2q37.1)	0.081 (0.005)	1.79e-56	bilirubin (E,Z or Z,E)*	0.723717	0.957484	-0.013	0.035	t	c	69260
227	rs1365505	T/C	6650	0.68	SLC27A2 (15q21.2)	-0.025 (0.003)	3.84e-14	10-undecenoate (11:1n1)/X-11438	0.74051	0.975385	0.012	0.034	t	c	69374
228	rs272869	A/G	7340	0.37	SLC22A4 (5q31.1)	0.022 (0.003)	1.4e-11	hexanoylcarnitine	0.742287	0.973438	-0.011	0.032	a	g	69374
229	rs12246027	A/G	5768	0.27	DIP2C (10p15.3)	0.012 (0.002)	1.05e-10	X-13548	0.744855	0.97254	0.012	0.036	a	g	69374
230	rs174556	T/C	7367	0.3	FADS1 (11q12.2)	-0.036 (0.004)	1.97e-22	eicosapentaenoate (EPA; 20:5n3)	0.753546	0.97961	-0.011	0.035	t	c	69374
231	rs272889	A/G	7330	0.37	SLC22A4 (5q31.1)	-0.039 (0.003)	2.56e-51	valine/isovalerylcarnitine	0.755817	0.978309	-0.01	0.032	a	g	69371
232	rs10206899	T/C	7146	0.78	NAT8 (2p13.2)	0.221 (0.005)	0	N-acetylornithine	0.755916	0.974219	-0.012	0.039	t	c	69374
233	rs10206899	T/C	7362	0.78	NAT8 (2p13.2)	0.040 (0.002)	7.74e-123	X-11787	0.755916	0.970038	-0.012	0.039	t	c	69374
234	rs10206899	T/C	5694	0.78	NAT8 (2p13.2)	0.025 (0.003)	1.73e-14	X-13477	0.755916	0.965893	-0.012	0.039	t	c	69374
235	rs11950562	A/C	7344	0.52	SLC22A4 (5q31.1)	0.036 (0.003)	2.31e-41	isovalerylcarnitine	0.756805	0.962913	-0.01	0.032	a	c	69374
236	rs11950562	A/C	2891	0.53	SLC22A4 (5q31.1)	0.030 (0.005)	6.75e-11	homostachydrine*	0.756805	0.958833	-0.01	0.032	a	c	69374
237	rs273913	T/C	7361	0.38	SLC22A4 (5q31.1)	0.026 (0.003)	1.08e-25	3-dehydrocarnitine*	0.756904	0.954912	-0.01	0.033	t	c	69263
238	rs174548	C/G	7350	0.7	FADS1 (11q12.2)	0.071 (0.002)	0	arachidonate (20:4n6)/dihomo-linolenate (20:3n3 or n6)	0.762038	0.957351	0.011	0.035	c	g	69352
239	rs174548	C/G	7367	0.7	FADS1 (11q12.2)	0.049 (0.003)	1.43e-84	arachidonate (20:4n6)	0.762038	0.953345	0.011	0.035	c	g	69352
240	rs17806888	T/C	6552	0.88	SUCLG2 (3p14.1)	-0.022 (0.003)	7.15e-11	succinylcarnitine	0.768753	0.957738	0.015	0.051	t	c	69374
241	rs2403254	T/C	7222	0.55	HPS5 (11p15.1)	-0.041 (0.004)	1.26e-30	alpha-hydroxyisovalerate	0.777638	0.964788	0.009	0.032	t	c	69366
242	rs247616	T/C	7329	0.32	CETP (16q13)	0.010 (0.001)	1.11e-11	X-11550	0.788103	0.97373	-0.01	0.038	t	c	69374
243	rs10468017	T/C	7317	0.29	LIPC (15q22.1)	0.019 (0.003)	3.33e-12	1-palmitoylglycerophosphoethanolamine	0.789781	0.971788	-0.01	0.038	t	c	69374
244	rs9302065	A/G	6279	0.37	ABCC4 (13q32.1)	0.022 (0.002)	1.17e-19	X-12244--N-acetylcarnosine	0.792249	0.97083	0.0089	0.034	a	g	69213
245	rs2405522	A/G	7014	0.17	SLC22A4 (5q31.1)	-0.126 (0.011)	4.49e-29	tryptophan betaine	0.796	0.971445	-0.011	0.043	a	g	69374
246	rs2740	A/G	7320	0.71	PDXDC1 (16p13.11)	-0.022 (0.002)	5.29e-32	linoleate (18:2n6)/dihomo-linolenate (20:3n3 or n6)	0.802021	0.974814	-0.0095	0.037	a	g	59915
247	rs9635324	A/G	7340	0.61	IVD (15q15.1)	-0.036 (0.003)	8.75e-43	propionylcarnitine/isovalerylcarnitine	0.810213	0.980784	0.008	0.033	a	g	69374
248	rs9635324	A/G	7344	0.61	IVD (15q15.1)	0.034 (0.003)	1.89e-35	isovalerylcarnitine	0.810213	0.976829	0.008	0.033	a	g	69374
249	rs170149	A/G	7364	0.07	SLC13A5 (17p13.2)	0.026 (0.004)	1.42e-13	citrate	0.811595	0.974566	-0.016	0.068	a	g	69374
250	rs10211524	A/G	7365	0.42	SLC1A4 (2p14)	0.019 (0.002)	5.59e-16	2-aminobutyrate	0.817122	0.977277	-0.0084	0.036	a	g	69374
251	rs131794	A/C	7354	0.21	TYMP (22q13.33)	0.015 (0.002)	4.37e-16	uridine	0.817122	0.973384	0.0095	0.041	a	c	69374
252	rs1934955	A/G	7369	0.71	CYP2C8 (10q23.33)	-0.030 (0.004)	3.33e-16	X-02249	0.820674	0.973737	0.0083	0.036	a	g	66969
253	rs1030420	T/C	6549	0.19	ADHFE1 (8q13.1)	-0.022 (0.003)	1.02e-11	X-04499--3,4-dihydroxybutyrate	0.821562	0.970937	-0.009	0.04	t	c	69297
254	rs2330809*	T/C	1982	0.32	GGT1 (22q11.23)	-0.055 (0.007)	5.38e-143	cysteine-glutathione disulfide	0.822352	0.968044	0.0081	0.036	c	g	69048
255	rs8051149	A/G	7368	0.21	SLC7A5 (16q24.2)	0.026 (0.003)	9.07e-26	kynurenine	0.82403	0.966215	0.0091	0.04	a	g	69374
256	rs924135	A/T	6552	0.38	ABCC1 (16p13.11)	-0.017 (0.002)	1.52e-19	succinylcarnitine	0.824128	0.962556	0.0074	0.033	a	t	69374
257	rs296396	T/C	7355	0.17	SULT2A1 (19q13.32)	-0.175 (0.009)	1.48e-92	4-androsten-3beta,17beta-diol disulfate 1	0.830543	0.966273	0.0098	0.045	t	c	69374
258	rs296396	T/C	7346	0.16	SULT2A1 (19q13.32)	-0.046 (0.007)	1.17e-12	dehydroisoandrosterone sulfate (DHEA-S)	0.830543	0.962528	0.0098	0.045	t	c	69374
259	rs6663731	A/T	5629	0.89	CYP4A11 (1p33)	0.062 (0.008)	1.39e-14	tetradecanedioate	0.830937	0.959267	0.01	0.048	a	t	69374
260	rs6663731	A/T	6447	0.88	CYP4A11 (1p33)	0.045 (0.007)	5.49e-11	hexadecanedioate	0.830937	0.955578	0.01	0.048	a	t	69374
261	rs6678639	A/G	6650	0.86	CYP4A11 (1p33)	-0.085 (0.004)	8.27e-86	10-undecenoate (11:1n1)/X-11438	0.831431	0.952482	0.01	0.048	a	g	69374
262	rs9333029	A/G	7358	0.87	CYP4A11 (1p33)	-0.070 (0.004)	1.52e-61	10-undecenoate (11:1n1)	0.842384	0.961346	0.0097	0.048	a	g	69374
263	rs499368	A/T	7357	0.53	SLC6A12 (12p13.33)	-0.019 (0.003)	8.14e-13	betaine	0.847514	0.963524	-0.0079	0.041	a	t	69374
264	rs8002180	T/C	6279	0.72	ABCC4 (13q32.1)	-0.024 (0.002)	8.23e-23	X-12244--N-acetylcarnosine	0.854914	0.968255	-0.0067	0.036	t	c	69374
265	rs835154*	A/G	7364	0.55	ANKH (5p15.2)	-0.012 (0.002)	5.42e-14	citrate	0.869515	0.981076	-0.0043	0.026	a	g	69361
266	rs10469966	A/G	2759	0.25	NAT8 (2p13.2)	0.102 (0.007)	1.12e-51	X-12093	0.872278	0.980493	0.0064	0.039	a	g	69374
267	rs4351	A/G	2709	0.48	ACE (17q23.3)	-0.058 (0.006)	3.64e-22	X-14189--leucylalanine	0.886088	0.992286	0.0048	0.033	a	g	69351
268	rs4351	A/G	3838	0.48	ACE (17q23.3)	-0.046 (0.005)	1.24e-19	aspartylphenylalanine	0.886088	0.988584	0.0048	0.033	a	g	69351
269	rs4351	A/G	2400	0.46	ACE (17q23.3)	-0.053 (0.006)	3.11e-17	X-14304--leucylalanine	0.886088	0.984909	0.0048	0.033	a	g	69351
270	rs4351	A/G	1780	0.47	ACE (17q23.3)	-0.044 (0.006)	1.17e-14	X-14205--alpha-glutamyltyrosine	0.886088	0.981261	0.0048	0.033	a	g	69351
271	rs2062541	A/G	7330	0.61	ABCC1 (16p13.11)	-0.018 (0.002)	1.05e-25	hexanoylcarnitine/octanoylcarnitine	0.892796	0.985041	-0.0045	0.033	a	g	69372
272	rs2062541	A/G	6543	0.62	ABCC1 (16p13.11)	0.020 (0.003)	5.76e-13	X-13435	0.892796	0.981419	-0.0045	0.033	a	g	69372
273	rs3099557	A/G	4817	0.85	GBA3 (4p15.31)	-0.148 (0.011)	1.83e-39	X-11799	0.894078	0.979229	0.0062	0.046	a	g	69374
274	rs12317268	A/G	5953	0.83	SLCO1B1 (12p12.1)	-0.138 (0.008)	2.09e-67	X-13429	0.894769	0.976408	-0.0059	0.044	a	g	69374
275	rs12317268	A/G	5629	0.83	SLCO1B1 (12p12.1)	-0.101 (0.006)	4.16e-60	tetradecanedioate	0.894769	0.972858	-0.0059	0.044	a	g	69374
276	rs12317268	A/G	6464	0.84	SLCO1B1 (12p12.1)	-0.054 (0.004)	2.2e-45	X-14626	0.894769	0.969333	-0.0059	0.044	a	g	69374
277	rs6685187	A/G	7334	0.41	THEM4 (1q21.3)	-0.043 (0.004)	2.88e-26	X-12442--5,8-tetradecadienoate	0.897235	0.968495	-0.0044	0.034	a	g	69371
278	rs2041073	T/C	6883	0.54	HEATR4 (14q24.3)	0.018 (0.003)	3.41e-13	X-13671	0.897333	0.965118	-0.0043	0.033	t	c	69111
279	rs4362	T/C	2432	0.53	ACE (17q23.3)	0.061 (0.006)	1.37e-21	X-14208--phenylalanylserine	0.898024	0.962398	-0.0043	0.033	t	c	69374
280	rs4150581	A/G	7190	0.45	HPS5 (11p15.1)	-0.043 (0.003)	2.47e-37	3-(4-hydroxyphenyl)lactate/alpha-hydroxyisovalerate	0.900293	0.961384	-0.0036	0.028	a	g	69344
281	rs1871395	A/G	7355	0.84	SLCO1B1 (12p12.1)	-0.110 (0.006)	1.06e-89	X-11538	0.900687	0.958382	-0.0056	0.044	a	g	69374
282	rs1871395	A/G	6447	0.83	SLCO1B1 (12p12.1)	-0.089 (0.006)	1.65e-52	hexadecanedioate	0.900687	0.954984	-0.0056	0.044	a	g	69374
283	rs1871395	A/G	7351	0.84	SLCO1B1 (12p12.1)	-0.040 (0.003)	3.66e-31	1-arachidonoylglycerophosphoinositol*	0.900687	0.951609	-0.0056	0.044	a	g	69374
284	rs1005390	T/G	6520	0.8	ABP1 (7q36.1)	-0.035 (0.004)	2.61e-16	4-acetamidobutanoate/X-03056--N-[3-(2-Oxopyrrolidin-1-yl)propyl]acetamide	0.900983	0.94857	0.0053	0.042	t	g	69374
285	rs1005390	T/G	7363	0.8	ABP1 (7q36.1)	0.026 (0.003)	2.5e-14	X-03056--N-[3-(2-Oxopyrrolidin-1-yl)propyl]acetamide	0.900983	0.945242	0.0053	0.042	t	g	69374
286	rs2071426	T/C	7330	0.71	CYP2C8 (10q23.33)	0.052 (0.007)	3.97e-14	X-11469	0.904238	0.94534	0.0044	0.036	t	c	69374
287	rs2071426	T/C	7256	0.71	CYP2C8 (10q23.33)	0.055 (0.007)	6.87e-14	X-02269	0.904238	0.942046	0.0044	0.036	t	c	69374
288	rs10112574	A/G	6520	0.2	ADHFE1 (8q13.1)	-0.025 (0.003)	2.82e-14	X-04499--3,4-dihydroxybutyrate/C-glycosyltryptophan*	0.922879	0.958128	0.0034	0.035	a	g	69374
289	rs6151429	T/C	7318	0.93	ARSA (22q13.33)	-0.029 (0.003)	6.51e-18	X-11423--O-sulfo-L-tyrosine	0.929192	0.961344	0.0055	0.061	t	c	69360
290	rs6151429	T/C	6755	0.93	ARSA (22q13.33)	-0.025 (0.004)	5.38e-13	X-12749	0.929192	0.958029	0.0055	0.061	t	c	69360
291	rs2160860	A/T	7066	0.61	68. IDO1 (8p11.21)	0.012 (0.002)	7.35e-11	X-12100--hydroxytryptophan*	0.943689	0.969633	-0.0024	0.033	a	t	69337
292	rs4343	A/G	2510	0.47	ACE (17q23.3)	-0.059 (0.005)	1.21e-37	aspartylphenylalanine/X-14450--phenylalanylleucine	0.947634	0.970351	-0.0022	0.033	a	g	69367
293	rs4253311	A/G	4452	0.49	KLKB1 (4q35.2)	-0.141 (0.010)	3.56e-48	bradykinin, des-arg(9)	0.956905	0.9765	0.0018	0.032	a	g	69374
294	rs6679002	T/G	7356	0.59	ANGPTL3 (1p31.3)	0.014 (0.002)	2.16e-15	X-03094	0.957102	0.973379	-0.0018	0.034	t	g	69374
295	rs4253252	T/G	2391	0.48	KLKB1 (4q35.2)	-0.086 (0.009)	2.83e-22	X-11792	0.968147	0.981274	-0.0013	0.032	t	g	69364
296	rs1498694	A/G	7354	0.4	PAH (12q23.2)	0.008 (0.001)	7.34e-11	phenylalanine	0.972683	0.982542	-0.0011	0.033	a	g	69374
297	rs4808136	A/G	7354	0.34	ISYNA1 (19p13.11)	0.013 (0.002)	5.42e-14	myo-inositol	0.976628	0.983205	-0.001	0.034	a	g	69261
298	rs296381	T/C	7250	0.83	SULT2A1 (19q13.33)	0.164 (0.006)	5.38e-143	X-11440	0.991322	0.994648	0.0005	0.043	t	c	69374
299	rs296381	T/C	5953	0.83	SULT2A1 (19q13.40)	0.053 (0.008)	1.07e-10	X-13429	0.991322	0.991322	0.0005	0.043	t	c	69374

## Sheet: GUGC SNP-URATE
NO	MarkerName	Metabolite-associated SNPs								GUGC SNP-URATE
		EA.OA	N	EAF2	Locus.ID.and.name..Cytoband.	Effect..SE.	P.value	BIOCHEMICAL.S.		p_gc	FDR-P	beta	se	A1	A2	n_total
1	rs6838021	A/G	7350	0.23	SLC2A9 (4p16.1)	-0.043 (0.003)	6.36e-68	urate/histidine		0	0	-0.38	0.0065	t	c	110002
2	rs938554	C/G	7371	0.23	SLC2A9 (4p16.1)	-0.035 (0.002)	5.85e-93	urate		0	0	-0.38	0.0065	c	g	110053
3	rs16868246	C/G	7355	0.21	SLC2A9 (4p16.1)	0.010 (0.001)	1.78e-14	histidine		0	0	-0.38	0.0066	c	g	110054
4	rs1185567	A/G	7330	0.44	SLC17A3 (6p22.2)	-0.028 (0.003)	1.07e-26	dehydroisoandrosterone sulfate (DHEA-S)/4-androsten-3beta,17beta-diol disulfate 2*		2.38546e-57	1.78313e-55	-0.092	0.0055	a	g	110060
5	rs2762353	A/G	7333	0.45	SLC17A3 (6p22.2)	0.030 (0.004)	2.51e-13	4-androsten-3beta,17beta-diol disulfate 2*		4.23254e-56	2.53106e-54	-0.091	0.0055	a	g	109971
6	rs11754288	A/G	7330	0.44	SLC17A3 (6p22.2)	0.043 (0.006)	1.88e-12	X-11469		9.44578e-49	4.70715e-47	-0.086	0.0056	a	g	105532
7	rs1260326	T/C	7310	0.41	GCKR (2p23.3)	0.041 (0.002)	2.5e-148	glucose/mannose		1.30852e-40	5.58927e-39	0.077	0.0055	t	c	110195
8	rs1260326	T/C	7345	0.41	GCKR (2p23.3)	-0.044 (0.002)	1.3e-77	mannose		1.30852e-40	4.89061e-39	0.077	0.0055	t	c	110195
9	rs1260326	T/C	7344	0.41	GCKR (2p23.3)	0.013 (0.002)	5.56e-14	alanine		1.30852e-40	4.34721e-39	0.077	0.0055	t	c	110195
10	rs1171614	T/C	7356	0.22	SLC16A9 (10q21.1)	-0.028 (0.003)	3.38e-23	acetylcarnitine		6.47735e-23	1.93673e-21	-0.074	0.0071	t	c	103697
11	rs1171614	T/C	7322	0.22	SLC16A9 (10q21.1)	-0.042 (0.006)	6.68e-14	X-11261		6.47735e-23	1.76066e-21	-0.074	0.0071	t	c	103697
12	rs1171615	T/C	7100	0.78	SLC16A9 (10q21.1)	0.077 (0.004)	2.4e-95	carnitine/X-12798		8.00797e-23	1.99532e-21	0.074	0.0071	t	c	103715
13	rs1171615	T/C	7119	0.78	SLC16A9 (10q21.1)	-0.048 (0.004)	3.19e-34	X-12798		8.00797e-23	1.84183e-21	0.074	0.0071	t	c	103715
14	rs1171615	T/C	7340	0.78	SLC16A9 (10q21.1)	0.025 (0.004)	4.05e-11	hexanoylcarnitine9		8.00797e-23	1.71027e-21	0.074	0.0071	t	c	103715
15	rs1171617	T/G	7349	0.78	SLC16A9 (10q21.1)	0.036 (0.005)	1.61e-14	butyrylcarnitine9		1.1361e-22	2.26463e-21	0.073	0.007	t	g	103747
16	rs12356193	A/G	7349	0.84	SLC16A9 (10q21.1)	0.027 (0.002)	3.69e-63	carnitine9		3.89475e-19	7.27831e-18	0.074	0.0078	a	g	105387
17	rs12356193	A/G	7364	0.84	SLC16A9 (10q21.1)	0.033 (0.003)	1.96e-33	propionylcarnitine9		3.89475e-19	6.85017e-18	0.074	0.0078	a	g	105387
18	rs12356193	A/G	7308	0.84	SLC16A9 (10q21.1)	0.024 (0.003)	8.36e-20	X-11381		3.89475e-19	6.46961e-18	0.074	0.0078	a	g	105387
19	rs3184504	T/C	7368	0.49	SH2B3 (12q24.12)	0.015 (0.002)	6.05e-18	kynurenine		2.6004e-10	4.09221e-09	0.036	0.0054	t	c	110202
20	rs1395	A/G	7160	0.7	SLC5A6 (2p23.3)	0.017 (0.003)	8.14e-11	pantothenate		2.92017e-08	4.36566e-07	0.036	0.0061	a	g	103151
21	rs10022462	T/C	7365	0.45	PPM1K (4q22.1)	-0.012 (0.002)	4.55e-11	2-aminobutyrate		6.52921e-08	9.29636e-07	-0.032	0.0057	t	c	110211
22	rs2657879	A/G	7226	0.83	GLS2 (12q13.2)	0.024 (0.003)	5.85e-19	gamma-glutamylglutamine		8.80934e-05	0.00119727	-0.029	0.007	a	g	108371
23	rs2657879	A/G	7372	0.82	GLS2 (12q13.2)	0.015 (0.002)	6.15e-18	glutamine		8.80934e-05	0.00114521	-0.029	0.007	a	g	108371
24	rs715	T/C	7356	0.71	CPS1 (2q34)	-0.076 (0.003)	1.58e-147	glycine		0.000290877	0.00362384	0.026	0.0067	t	c	90950.9
25	rs715	T/C	6715	0.71	CPS1 (2q34)	-0.091 (0.006)	6.66e-58	N-acetylglycine		0.000290877	0.00347888	0.026	0.0067	t	c	90950.9
26	rs715	T/C	7329	0.72	CPS1 (2q34)	-0.033 (0.003)	7.15e-35	X-08988		0.000290877	0.00334508	0.026	0.0067	t	c	90950.9
27	rs715	T/C	7373	0.71	CPS1 (2q34)	-0.045 (0.004)	9.63e-25	creatine		0.000290877	0.00322119	0.026	0.0067	t	c	90950.9
28	rs715	T/C	7349	0.71	CPS1 (2q34)	-0.022 (0.002)	2.69e-21	serine1		0.000290877	0.00310615	0.026	0.0067	t	c	90950.9
29	rs715	T/C	7357	0.71	CPS1 (2q34)	0.022 (0.003)	2.08e-19	betaine1		0.000290877	0.00299904	0.026	0.0067	t	c	90950.9
30	rs715	T/C	7354	0.71	CPS1 (2q34)	0.036 (0.004)	2.46e-16	pyroglutamine*		0.000290877	0.00289907	0.026	0.0067	t	c	90950.9
31	rs715	T/C	7256	0.72	CPS1 (2q34)	0.022 (0.003)	3.5e-16	glutaroyl carnitine		0.000290877	0.00280555	0.026	0.0067	t	c	90950.9
32	rs2291429	A/C	7361	0.76	MARCH8 (10q11.21)	0.017 (0.003)	8.69e-11	3-dehydrocarnitine*8		0.0009859	0.009212	-0.022	0.0062	a	c	109969
33	rs10206899	T/C	7146	0.78	NAT8 (2p13.2)	0.221 (0.005)	0	N-acetylornithine		0.00117106	0.0106105	0.023	0.0066	t	c	105171
34	rs10206899	T/C	7362	0.78	NAT8 (2p13.2)	0.040 (0.002)	7.74e-123	X-11787 8		0.00117106	0.0102984	0.023	0.0066	t	c	105171
35	rs10206899	T/C	5694	0.78	NAT8 (2p13.2)	0.025 (0.003)	1.73e-14	X-13477		0.00117106	0.0100042	0.023	0.0066	t	c	105171
36	rs3099557	A/G	4817	0.85	GBA3 (4p15.31)	-0.148 (0.011)	1.83e-39	X-11799		0.00149042	0.0123788	0.025	0.0075	a	g	108515
37	rs7727544	T/C	7364	0.56	SLC22A4 (5q31.1)	-0.015 (0.002)	6.61e-16	propionylcarnitine4		0.00171492	0.0138584	0.018	0.0054	t	c	109805
38	rs13538	A/G	7130	0.78	NAT8 (2p13.2)	0.223 (0.005)	0	N-acetylornithine/myo-inositol		0.00187978	0.0147909	0.021	0.0065	a	g	109951
39	rs13538	A/G	7132	0.78	NAT8 (2p13.2)	0.119 (0.004)	7.89e-157	X-12510--2-aminooctanoic acid		0.00187978	0.0144116	0.021	0.0065	a	g	109951
40	rs174550	T/C	7330	0.67	FADS1 (11q12.2)	0.035 (0.003)	6.79e-24	adrenate (22:4n6)		0.0021341	0.0159524	-0.018	0.0057	t	c	110150
41	rs174535	T/C	7063	0.66	FADS1 (11q12.2)	0.056 (0.003)	1.86e-94	1-arachidonoylglycerophosphocholine*		0.00232309	0.0169416	-0.018	0.0057	t	c	110127
42	rs174535	T/C	7369	0.67	FADS1 (11q12.2)	-0.044 (0.004)	2.82e-36	1-linoleoylglycerophosphoethanolamine*		0.00232309	0.0165382	-0.018	0.0057	t	c	110127
43	rs174538	A/G	7373	0.3	FADS1 (11q12.2)	-0.026 (0.004)	8.9e-14	docosapentaenoate (n3 DPA; 22:5n3)		0.00259626	0.018053	0.019	0.0059	a	g	110032
44	rs174601	T/C	7330	0.34	FADS1 (11q12.2)	-0.034 (0.004)	7.93e-16	stearidonate (18:4n3)		0.00260111	0.0176757	0.019	0.006	t	c	108411
45	rs10112574	A/G	6520	0.2	ADHFE1 (8q13.1)	-0.025 (0.003)	2.82e-14	X-04499--3,4-dihydroxybutyrate/C-glycosyltryptophan*		0.00281672	0.0187156	-0.022	0.007	a	g	102626
46	rs2694917	T/C	7350	0.81	GLS2 (12q13.2)	0.018 (0.002)	1.64e-29	glutamine/histidine		0.00286635	0.0186312	-0.022	0.007	t	c	108711
47	rs1053941	T/G	7327	0.23	2. NASP (1p34.1)	-0.017 (0.003)	4.99e-11	erythritol		0.00394679	0.0251083	0.02	0.0065	t	g	109900
48	rs6430553	T/C	7269	0.39	ACMSD (2q21.3)	-0.018 (0.003)	6.29e-12	X-12095--N1-methyl-3-pyridone-4-carboxamide		0.00416249	0.0259288	-0.017	0.0055	t	c	109681
49	rs4625783	T/C	7346	0.43	CCDC57 (17q25.3)	-0.019 (0.003)	3.9e-13	3-(4-hydroxyphenyl)lactate		0.00656432	0.0400558	0.016	0.0054	t	c	109829
50	rs1030420	T/C	6549	0.19	ADHFE1 (8q13.1)	-0.022 (0.003)	1.02e-11	X-04499--3,4-dihydroxybutyrate		0.00723107	0.0432418	-0.019	0.0068	t	c	109890
51	rs12566232	A/C	6234	0.71	THEM4 (1q21.3)	-0.045 (0.005)	5.69e-19	X-13431--nonanoylcarnitine*4		0.00768728	0.0450686	0.018	0.0062	a	c	102843
52	rs10469966	A/G	2759	0.25	NAT8 (2p13.2)	0.102 (0.007)	1.12e-51	X-12093		0.00793726	0.0456392	-0.018	0.0065	a	g	109423
53	rs9302065	A/G	6279	0.37	ABCC4 (13q32.1)	0.022 (0.002)	1.17e-19	X-12244--N-acetylcarnosine4		0.0107256	0.0605088	0.015	0.0055	a	g	109966
54	rs968567	T/C	7358	0.18	FADS1 (11q12.2)	0.033 (0.004)	2.14e-21	dihomo-linolenate (20:3n3 or n6)		0.0116015	0.0642377	0.02	0.0075	t	c	110066
55	rs968567	T/C	7362	0.18	FADS1 (11q12.2)	0.040 (0.005)	2.84e-19	1-eicosatrienoylglycerophosphocholine*		0.0116015	0.0630698	0.02	0.0075	t	c	110066
56	rs10468017	T/C	7317	0.29	LIPC (15q22.1)	0.019 (0.003)	3.33e-12	1-palmitoylglycerophosphoethanolamine		0.0126221	0.067393	-0.016	0.0062	t	c	101977
57	rs3738934	T/C	6234	0.62	ACADL (2q34)	-0.106 (0.004)	1.21e-134	X-13431--nonanoylcarnitine*		0.013367	0.070118	-0.015	0.0057	t	c	110000
58	rs6693388	T/C	7300	0.69	THEM4 (1q21.3)	-0.041 (0.003)	3.72e-38	linoleate (18:2n6)/X-12442--5,8-tetradecadienoate		0.0149085	0.0768559	0.015	0.0057	t	c	109880
59	rs4947534	T/C	7349	0.25	PSPH (7p11.2)	-0.018 (0.002)	1.96e-14	serine		0.0159518	0.0808405	0.016	0.0062	t	c	109492
60	rs174548	C/G	7350	0.7	FADS1 (11q12.2)	0.071 (0.002)	0	arachidonate (20:4n6)/dihomo-linolenate (20:3n3 or n6)		0.0160051	0.0797588	-0.015	0.0059	c	g	110082
61	rs174548	C/G	7367	0.7	FADS1 (11q12.2)	0.049 (0.003)	1.43e-84	arachidonate (20:4n6)		0.0160051	0.0784513	-0.015	0.0059	c	g	110082
62	rs6685187	A/G	7334	0.41	THEM4 (1q21.3)	-0.043 (0.004)	2.88e-26	X-12442--5,8-tetradecadienoate		0.0161782	0.0780208	-0.014	0.0055	a	g	109780
63	rs273913	T/C	7361	0.38	SLC22A4 (5q31.1)	0.026 (0.003)	1.08e-25	3-dehydrocarnitine*4		0.0172659	0.0819446	-0.014	0.0055	t	c	109926
64	rs419291	T/C	7349	0.37	SLC22A4 (5q31.1)	0.008 (0.001)	3.1e-18	carnitine		0.018845	0.0880417	-0.014	0.0055	t	c	109933
65	rs174556	T/C	7367	0.3	FADS1 (11q12.2)	-0.036 (0.004)	1.97e-22	eicosapentaenoate (EPA; 20:5n3)		0.0190676	0.0877111	0.015	0.0059	t	c	110161
66	rs11101730	A/T	7363	0.94	PAOX (10q26.3)	-0.055 (0.008)	3.28e-13	X-03056--N-[3-(2-Oxopyrrolidin-1-yl)propyl]acetamide		0.0212017	0.0960499	0.037	0.015	a	t	95784
67	rs964184	C/G	7356	0.86	ZNF259 (11q23.3)	-0.025 (0.003)	7.95e-15	X-03094		0.0228775	0.102095	-0.019	0.0078	c	g	109994
68	rs12829704	A/G	6876	0.19	SLCO1B1 (12p12.1)	-0.042 (0.005)	9.49e-21	octadecanedioate		0.0229032	0.100707	0.017	0.0072	a	g	103010
69	rs2851391	T/C	7357	0.46	CBS (21q22.3)	-0.012 (0.002)	1.15e-11	betaine3		0.0236979	0.102691	0.013	0.0054	t	c	109977
70	rs6497490	T/G	6169	0.88	ACSM2A (16p12.3)	-0.082 (0.008)	4.95e-27	X-11478		0.0258126	0.110257	-0.028	0.012	t	g	94949.9
71	rs272889	A/G	7330	0.37	SLC22A4 (5q31.1)	-0.039 (0.003)	2.56e-51	valine/isovalerylcarnitine		0.0278844	0.117429	-0.013	0.0055	a	g	110115
72	rs272869	A/G	7340	0.37	SLC22A4 (5q31.1)	0.022 (0.003)	1.4e-11	hexanoylcarnitine4		0.0283497	0.11773	-0.013	0.0055	a	g	110038
73	rs1934963	T/C	7362	0.8	CYP2C9 (10q23.33)	0.029 (0.002)	8.69e-65	X-11787 9		0.0283874	0.116272	0.016	0.0068	t	c	110152
74	rs651007	T/C	3845	0.21	ABO (9q34.2)	0.065 (0.007)	6.34e-20	ADpSGEGDFXAEGGGVR*		0.0297283	0.120118	-0.016	0.007	t	c	100762
75	rs12533251	A/G	7226	0.09	CYP3A5 (7q22.5)?	-0.057 (0.009)	1.52e-11	X-18601		0.0319704	0.127455	-0.021	0.0092	a	g	110110
76	rs174578	A/T	7350	0.34	FADS1 (11q12.2)	-0.035 (0.003)	6.12e-42	1-arachidonoylglycerophosphoethanolamine*		0.0323177	0.127145	0.014	0.0061	a	t	97145
77	rs174578	A/T	7351	0.34	FADS1 (11q12.2)	-0.027 (0.003)	3.02e-24	1-arachidonoylglycerophosphoinositol*12		0.0323177	0.125493	0.014	0.0061	a	t	97145
78	rs6804368	A/G	6279	0.57	GADL1 (3p24.1)	0.022 (0.002)	8.17e-21	X-12244--N-acetylcarnosine1		0.0364206	0.139612	-0.012	0.0054	a	g	110182
79	rs273914	A/T	7263	0.37	SLC22A4 (5q31.1)	0.023 (0.004)	3.04e-11	oleoylcarnitine		0.0374724	0.141826	-0.013	0.0058	a	t	102697
80	rs2066938	A/G	7349	0.74	ACADS (12q24.31)	-0.211 (0.004)	0	butyrylcarnitine		0.0382289	0.142881	0.013	0.0061	a	g	110099
81	rs1871395	A/G	7355	0.84	SLCO1B1 (12p12.1)	-0.110 (0.006)	1.06e-89	X-11538		0.0388744	0.143499	0.016	0.0073	a	g	110105
82	rs1871395	A/G	6447	0.83	SLCO1B1 (12p12.1)	-0.089 (0.006)	1.65e-52	hexadecanedioate		0.0388744	0.141749	0.016	0.0073	a	g	110105
83	rs1871395	A/G	7351	0.84	SLCO1B1 (12p12.1)	-0.040 (0.003)	3.66e-31	1-arachidonoylglycerophosphoinositol*11		0.0388744	0.140041	0.016	0.0073	a	g	110105
84	rs12317268	A/G	5953	0.83	SLCO1B1 (12p12.1)	-0.138 (0.008)	2.09e-67	X-13429		0.0396767	0.14123	0.016	0.0073	a	g	110106
85	rs12317268	A/G	5629	0.83	SLCO1B1 (12p12.1)	-0.101 (0.006)	4.16e-60	tetradecanedioate		0.0396767	0.139569	0.016	0.0073	a	g	110106
86	rs12317268	A/G	6464	0.84	SLCO1B1 (12p12.1)	-0.054 (0.004)	2.2e-45	X-14626		0.0396767	0.137946	0.016	0.0073	a	g	110106
87	rs579459	T/C	2390	0.79	ABO (9q34.2)	-0.124 (0.011)	1.21e-28	ADpSGEGDFXAEGGGVR*/X-14304--leucylalanine		0.0410345	0.141026	0.014	0.0065	t	c	109830
88	rs274567	T/C	7356	0.37	SLC22A4 (5q31.1)	0.018 (0.003)	2.85e-12	acetylcarnitine4		0.0470198	0.15976	-0.012	0.0055	t	c	110037
89	rs495828	T/G	3777	0.22	ABO (9q34.2)	-0.088 (0.007)	5.86e-34	DSGEGDFXAEGGGVR*/ADpSGEGDFXAEGGGVR*		0.0487122	0.163651	-0.014	0.0065	t	g	109848
90	rs649129	T/C	3788	0.22	ABO (9q34.2)	-0.085 (0.007)	9.26e-37	ADSGEGDFXAEGGGVR*/ADpSGEGDFXAEGGGVR*		0.0503394	0.167239	-0.013	0.0065	t	c	109845
91	rs11974702	A/G	7326	0.91	CYP3A5 (7q22.1)	0.184 (0.010)	2.8e-75	epiandrosterone sulfate		0.053107	0.174494	0.019	0.0094	a	g	110106
92	rs8736	T/C	7351	0.44	MBOAT7 (19q13.42)	-0.023 (0.003)	8.45e-18	1-arachidonoylglycerophosphoinositol		0.0543559	0.176657	-0.013	0.0062	t	c	103462
93	rs296396	T/C	7355	0.17	SULT2A1 (19q13.32)	-0.175 (0.009)	1.48e-92	4-androsten-3beta,17beta-diol disulfate 1		0.0549558	0.176686	-0.015	0.0075	t	c	109778
94	rs296396	T/C	7346	0.16	SULT2A1 (19q13.32)	-0.046 (0.007)	1.17e-12	dehydroisoandrosterone sulfate (DHEA-S)		0.0549558	0.174806	-0.015	0.0075	t	c	109778
95	rs4149056	T/C	6230	0.82	SLCO1B1 (12p12.1)	0.300 (0.008)	0	isoleucine/X-11529		0.0550146	0.173151	0.015	0.0074	t	c	110075
96	rs4149056	T/C	6250	0.82	SLCO1B1 (12p12.1)	-0.295 (0.008)	5.49999999906025e-315	X-11529		0.0550146	0.171348	0.015	0.0074	t	c	110075
97	rs4149056	T/C	6797	0.84	SLCO1B1 (12p12.1)	-0.118 (0.007)	1.26e-73	X-12063		0.0550146	0.169581	0.015	0.0074	t	c	110075
98	rs4149056	T/C	4533	0.83	SLCO1B1 (12p12.1)	-0.081 (0.006)	9.49e-44	X-12456		0.0550146	0.167851	0.015	0.0074	t	c	110075
99	rs4149056	T/C	6200	0.83	SLCO1B1 (12p12.1)	-0.088 (0.008)	3.42e-32	X-11491		0.0550146	0.166155	0.015	0.0074	t	c	110075
100	rs4149056	T/C	7333	0.84	SLCO1B1 (12p12.1)	-0.049 (0.006)	1.33e-18	4-androsten-3beta,17beta-diol disulfate 2*		0.0550146	0.164494	0.015	0.0074	t	c	110075
101	rs4149056	T/C	7350	0.84	SLCO1B1 (12p12.1)	-0.029 (0.003)	2.66e-18	1-arachidonoylglycerophosphoethanolamine*		0.0550146	0.162865	0.015	0.0074	t	c	110075
102	rs6151429	T/C	7318	0.93	ARSA (22q13.33)	-0.029 (0.003)	6.51e-18	X-11423--O-sulfo-L-tyrosine		0.0557195	0.163335	0.021	0.01	t	c	109716
103	rs6151429	T/C	6755	0.93	ARSA (22q13.33)	-0.025 (0.004)	5.38e-13	X-12749		0.0557195	0.161749	0.021	0.01	t	c	109716
104	rs1472631	A/G	6552	0.49	LACTB (15q22.2)	0.037 (0.002)	1.85e-88	succinylcarnitine		0.0571149	0.164205	0.011	0.0054	a	g	110226
105	rs7809615	T/G	7310	0.09	CYP3A5 (7q22.1)	-0.249 (0.010)	7.98e-139	androsterone sulfate/4-androsten-3beta,17beta-diol disulfate 2*		0.0574427	0.163575	-0.019	0.0094	t	g	110102
106	rs2576452	T/C	7345	0.44	MBOAT7 (19q13.42)	0.028 (0.003)	2.39e-29	arachidonate (20:4n6)/1-arachidonoylglycerophosphoinositol		0.0634528	0.178985	-0.012	0.0061	t	c	103396
107	rs4808136	A/G	7354	0.34	ISYNA1 (19p13.11)	0.013 (0.002)	5.42e-14	myo-inositol		0.0672901	0.188035	0.011	0.0057	a	g	109570
108	rs7570971	A/C	7301	0.33	RAB3GAP1 (2q21.3)	-0.037 (0.003)	7.86e-45	1,5-anhydroglucitol (1,5-AG)		0.069557	0.19257	-0.012	0.006	a	c	109772
109	rs2062541	A/G	7330	0.61	ABCC1 (16p13.11)	-0.018 (0.002)	1.05e-25	hexanoylcarnitine/octanoylcarnitine		0.075564	0.207281	0.01	0.0054	a	g	110096
110	rs2062541	A/G	6543	0.62	ABCC1 (16p13.11)	0.020 (0.003)	5.76e-13	X-13435		0.075564	0.205397	0.01	0.0054	a	g	110096
111	rs13222543	T/C	7310	0.02	ZCWPW1 (7q22.1)	-0.490 (0.023)	4.49e-104	androsterone sulfate/4-androsten-3beta,17beta-diol disulfate 2*		0.0757578	0.204068	-0.042	0.022	t	c	96800
112	rs13222543	T/C	7338	0.02	ZCWPW1 (7q22.1)	-0.477 (0.026)	6.8e-74	androsterone sulfate		0.0757578	0.202246	-0.042	0.022	t	c	96800
113	rs13222543	T/C	7326	0.02	ZCWPW1 (7q22.1)	-0.347 (0.024)	3.31e-47	epiandrosterone sulfate		0.0757578	0.200456	-0.042	0.022	t	c	96800
114	rs13222543	T/C	6934	0.02	ZCWPW1 (7q22.1)	-0.263 (0.028)	1.18e-20	5alpha-androstan-3beta,17beta-diol disulfate		0.0757578	0.198698	-0.042	0.022	t	c	96800
115	rs924135	A/T	6552	0.38	ABCC1 (16p13.11)	-0.017 (0.002)	1.52e-19	succinylcarnitine		0.0793842	0.206399	-0.01	0.0054	a	t	110050
116	rs13278849	A/G	6535	0.73	ADRA1A (8p21.2)	-0.013 (0.002)	2.79e-11	levulinate (4-oxovalerate)		0.0796451	0.205292	-0.012	0.0062	a	g	109680
117	rs11950562	A/C	7344	0.52	SLC22A4 (5q31.1)	0.036 (0.003)	2.31e-41	isovalerylcarnitine		0.0884559	0.226054	-0.0096	0.0053	a	c	110160
118	rs11950562	A/C	2891	0.53	SLC22A4 (5q31.1)	0.030 (0.005)	6.75e-11	homostachydrine*		0.0884559	0.224138	-0.0096	0.0053	a	c	110160
119	rs246234	C/G	7256	0.3	ABCC1 (16p13.11)	-0.020 (0.003)	2.56e-14	glutaroyl carnitine		0.0886804	0.222819	-0.011	0.006	c	g	102920
120	rs2740	A/G	7320	0.71	PDXDC1 (16p13.11)	-0.022 (0.002)	5.29e-32	linoleate (18:2n6)/dihomo-linolenate (20:3n3 or n6)		0.0929021	0.231481	-0.012	0.0065	a	g	90351
121	rs296381	T/C	7250	0.83	SULT2A1 (19q13.33)	0.164 (0.006)	5.38e-143	X-11440		0.0948779	0.23445	0.013	0.0074	t	c	109869
122	rs296381	T/C	5953	0.83	SULT2A1 (19q13.40)	0.053 (0.008)	1.07e-10	X-13429		0.0948779	0.232529	0.013	0.0074	t	c	109869
123	rs1163251	T/C	7349	0.6	PHGDH (1p12)	0.019 (0.002)	7.05e-27	serine		0.0956582	0.232535	0.0095	0.0054	t	c	110083
124	rs11613331	A/G	7354	0.55	SLC6A13 (12p13.33)	0.037 (0.004)	2.23e-25	pyroglutamine*		0.0964936	0.232674	0.0094	0.0053	a	g	109932
125	rs2070895	A/G	7317	0.21	LIPC (15q22.1)	0.030 (0.003)	1.36e-18	1-palmitoylglycerophosphoethanolamine		0.0993066	0.237541	-0.011	0.0065	a	g	108172
126	rs2271316	C/G	2725	0.38	ALOX12 (17p13.1)	0.113 (0.011)	1.79e-23	X-12441--12-hydroxyeicosatetraenoate (12-HETE)		0.10066	0.238869	0.011	0.0061	c	g	104743
127	rs2547231	A/C	7240	0.83	SULT2A1 (19q13.32)	0.141 (0.005)	3.06e-191	X-11440/4-androsten-3beta,17beta-diol disulfate 2		0.107911	0.254058	0.012	0.0073	a	c	110019
128	rs2547231	A/C	6934	0.83	SULT2A1 (19q13.32)	0.081 (0.008)	3.35e-22	5alpha-androstan-3beta,17beta-diol disulfate		0.107911	0.252073	0.012	0.0073	a	c	110019
129	rs2547231	A/C	5856	0.83	SULT2A1 (19q13.32)	0.059 (0.007)	3.52e-16	X-12850		0.107911	0.250119	0.012	0.0073	a	c	110019
130	rs2547231	A/C	4533	0.83	SULT2A1 (19q13.32)	0.041 (0.006)	2.82e-11	X-12456		0.107911	0.248195	0.012	0.0073	a	c	110019
131	rs8101881	T/C	3950	0.61	SLC7A9 (19q13.11)	0.033 (0.004)	1.43e-16	homocitrulline		0.10855	0.247759	-0.0093	0.0055	t	c	110090
132	rs13122250	T/C	7355	0.55	TDO2 (4q32.1)	0.006 (0.001)	8.95e-12	tryptophan		0.110321	0.249894	-0.0093	0.0055	t	c	108936
133	rs56322409*	T/C	7325	0.63	ALDH18A1 (10q24.1)	-0.011 (0.002)	1.07e-10	citrulline		0.11231	0.252486	-0.0094	0.0056	t	g	110133
134	rs2035647	A/G	7322	0.21	AKR1D1 (7q35)	-0.029 (0.003)	2.18e-17	X-12844		0.112584	0.251214	-0.011	0.0066	a	g	110075
135	rs4327428	A/C	7337	0.11	SLC6A20 (3p21.31)	-0.031 (0.004)	2.81e-12	X-11315		0.121027	0.268052	0.014	0.0088	a	c	109932
136	rs588136	T/C	6929	0.8	LIPC (15q22.2)	-0.029 (0.004)	8.3e-12	1-stearoylglycerophosphoethanolamine		0.121572	0.267279	0.011	0.0066	t	c	108523
137	rs12246027	A/G	5768	0.27	DIP2C (10p15.3)	0.012 (0.002)	1.05e-10	X-13548		0.127985	0.279325	-0.0097	0.006	a	g	109946
138	rs8018967	T/C	5680	0.66	HEATR4 (14q24.3)	-0.033 (0.004)	5.57e-19	X-13215/X-13671		0.137927	0.298842	-0.0091	0.0058	t	c	109694
139	rs10278040	A/G	7338	0.04	CYP3A5 (7q22.1)	-0.361 (0.016)	8.82e-113	androsterone sulfate		0.144376	0.310564	-0.019	0.013	a	g	109876
140	rs10278040	A/G	6934	0.04	CYP3A5 (7q22.1)	-0.190 (0.017)	1.17e-29	5alpha-androstan-3beta,17beta-diol disulfate		0.144376	0.308346	-0.019	0.013	a	g	109876
141	rs603424	A/G	7350	0.18	SCD (10q24.31)	0.054 (0.002)	1.21e-115	myristate (14:0)/myristoleate (14:1n5)		0.155919	0.330637	0.011	0.0076	a	g	110201
142	rs603424	A/G	7355	0.18	SCD (10q24.31)	0.023 (0.002)	6.06e-21	stearate (18:0)		0.155919	0.328308	0.011	0.0076	a	g	110201
143	rs603424	A/G	7355	0.19	SCD (10q24.31)	-0.037 (0.005)	7.16e-16	myristoleate (14:1n5)		0.155919	0.326012	0.011	0.0076	a	g	110201
144	rs603424	A/G	7327	0.18	SCD (10q24.31)	-0.037 (0.005)	1.31e-14	palmitoleate (16:1n7)		0.155919	0.323748	0.011	0.0076	a	g	110201
145	rs603424	A/G	7349	0.19	SCD (10q24.31)	0.029 (0.004)	1.56e-14	margarate (17:0)		0.155919	0.321516	0.011	0.0076	a	g	110201
146	rs6498540	A/G	7358	0.7	PDXDC1 (16p13.11)	0.017 (0.003)	2.55e-11	dihomo-linolenate (20:3n3 or n6)		0.159218	0.326069	-0.0086	0.0058	a	g	110096
147	rs182420	T/C	7338	0.76	SULT2A1 (19q13.38)	0.051 (0.007)	6.24e-12	androsterone sulfate		0.16113	0.327742	0.0095	0.0064	t	c	110199
148	rs1365505	T/C	6650	0.68	SLC27A2 (15q21.2)	-0.025 (0.003)	3.84e-14	10-undecenoate (11:1n1)/X-11438		0.162617	0.32853	-0.0084	0.0057	t	c	110152
149	rs1005390	T/G	6520	0.8	ABP1 (7q36.1)	-0.035 (0.004)	2.61e-16	4-acetamidobutanoate/X-03056--N-[3-(2-Oxopyrrolidin-1-yl)propyl]acetamide		0.164526	0.330156	0.01	0.0068	t	g	109651
150	rs1005390	T/G	7363	0.8	ABP1 (7q36.1)	0.026 (0.003)	2.5e-14	X-03056--N-[3-(2-Oxopyrrolidin-1-yl)propyl]acetamide		0.164526	0.327955	0.01	0.0068	t	g	109651
151	rs8056893	A/C	7250	0.73	SLC7A6 (16q22.1)	0.044 (0.003)	2.5e-39	lysine/glutaroyl carnitine		0.166221	0.32914	-0.0088	0.006	a	c	109874
152	rs8056893	A/C	7256	0.73	SLC7A6 (16q22.1)	-0.030 (0.003)	2.23e-30	glutaroyl carnitine		0.166221	0.326974	-0.0088	0.006	a	c	109874
153	rs2405522	A/G	7014	0.17	SLC22A4 (5q31.1)	-0.126 (0.011)	4.49e-29	tryptophan betaine		0.167492	0.32732	0.01	0.0072	a	g	109966
154	rs2270968	T/G	5306	0.26	MCCC1 (3q27.1)	0.031 (0.004)	1.31e-16	hydroxyisovaleroyl carnitine		0.187813	0.36465	-0.0083	0.006	t	g	110093
155	rs6980334	A/G	7220	0.76	AKR1D1 (7q34)	-0.038 (0.004)	4.48e-20	X-12095--N1-methyl-3-pyridone-4-carboxamide/X-12844		0.195553	0.377228	0.0085	0.0062	a	g	109732
156	rs7969761	T/C	7340	0.56	SLC6A13 (12p13.33)	-0.045 (0.004)	1.01e-27	betaine/pyroglutamine*		0.202538	0.388197	0.0075	0.0056	t	c	102888
157	rs17279437	A/G	7320	0.1	SLC6A20 (3p21.31)	-0.094 (0.008)	1.78e-35	X-11315/pyroglutamine*		0.21717	0.413592	0.012	0.0094	a	g	109870
158	rs17279437	A/G	7354	0.1	SLC6A20 (3p21.31)	0.059 (0.006)	1.25e-20	pyroglutamine*		0.21717	0.410974	0.012	0.0094	a	g	109870
159	rs2734331	A/G	6857	0.97	SKIV2L (6p21.32)	0.073 (0.010)	6.56e-13	X-11470		0.217688	0.409362	-0.019	0.015	a	g	89968
160	rs2863979	A/G	7363	0.72	SLC7A6 (16q22.1)	0.014 (0.002)	1.44e-17	lysine		0.218929	0.409123	-0.0077	0.0059	a	g	110022
161	rs6459467	A/G	6941	0.39	GMPR (6p22.3)	0.020 (0.003)	1.93e-16	hypoxanthine		0.219446	0.407542	0.0072	0.0055	a	g	109852
162	rs4713169	C/G	6987	0.42	ELOVL2 (6p24.2)	-0.032 (0.004)	2.87e-14	X-12627		0.223268	0.412081	-0.0074	0.0057	c	g	108508
163	rs9392556	T/C	6543	0.66	ECI2 (6p25.2)	-0.036 (0.003)	4.03e-38	X-13435		0.22894	0.419957	0.0073	0.0057	t	c	109979
164	rs9393915	T/C	6990	0.22	ELOVL2 (6p24.2)	0.042 (0.004)	1.42e-22	docosapentaenoate (n3 DPA; 22:5n3)/X-12627		0.233263	0.425278	-0.0085	0.0068	t	c	109305
165	rs2731672	T/C	2930	0.26	45. F12 (5q35.3)	0.179 (0.017)	6.32e-26	X-12038/bradykinin, des-arg(9)		0.239735	0.434429	-0.0096	0.0077	t	c	91027
166	rs2235649	T/C	7049	0.22	NUBP2 (16p13.3)	-0.018 (0.003)	1.95e-11	X-12556		0.24609	0.443259	-0.008	0.0065	t	c	109651
167	rs445925	A/G	5510	0.08	APOE (19q13.32)	0.089 (0.009)	4.65e-23	X-11820/cholesterol		0.253249	0.453422	0.013	0.011	a	g	90257
168	rs1440581	T/C	7351	0.46	PPM1K (4q22.1)	-0.008 (0.001)	1.44e-19	leucine		0.256312	0.456175	0.0065	0.0054	t	c	109541
169	rs1440581	T/C	7331	0.46	PPM1K (4q22.1)	-0.014 (0.002)	1.21e-16	3-methyl-2-oxovalerate		0.256312	0.453476	0.0065	0.0054	t	c	109541
170	rs1440581	T/C	7359	0.46	PPM1K (4q22.1)	-0.008 (0.001)	2.56e-12	valine		0.256312	0.450808	0.0065	0.0054	t	c	109541
171	rs12550729	T/C	7354	0.92	OPLAH (8q24.3)	0.064 (0.003)	5.97e-110	5-oxoproline		0.259474	0.453701	0.012	0.01	t	c	109967
172	rs835154*	A/G	7364	0.55	ANKH (5p15.2)	-0.012 (0.002)	5.42e-14	citrate		0.263244	0.457616	-0.0066	0.0056	a	g	105728
173	rs10504073	T/C	7250	0.54	SNAI2 (8q11.21)	0.031 (0.003)	3.4e-32	lysine/glutaroyl carnitine		0.264059	0.456379	0.0063	0.0053	t	c	109907
174	rs4687717	T/C	7280	0.42	TKT (3p21.1)	-0.018 (0.002)	8.85e-23	phosphate/erythronate*		0.285875	0.491244	-0.0062	0.0055	t	c	109835
175	rs4687717	T/C	7307	0.42	TKT (3p21.1)	0.013 (0.002)	1.07e-13	erythronate*		0.285875	0.488437	-0.0062	0.0055	t	c	109835
176	rs9333029	A/G	7358	0.87	CYP4A11 (1p33)	-0.070 (0.004)	1.52e-61	10-undecenoate (11:1n1)		0.287392	0.488239	0.0091	0.0081	a	g	109957
177	rs6663731	A/T	5629	0.89	CYP4A11 (1p33)	0.062 (0.008)	1.39e-14	tetradecanedioate		0.29002	0.48992	0.0092	0.0082	a	t	109801
178	rs6663731	A/T	6447	0.88	CYP4A11 (1p33)	0.045 (0.007)	5.49e-11	hexadecanedioate		0.29002	0.487168	0.0092	0.0082	a	t	109801
179	rs721399	T/C	6523	0.72	NAT2 (8p22)	-0.029 (0.002)	3.95e-58	4-acetamidobutanoate		0.290828	0.485796	-0.0066	0.006	t	c	110098
180	rs6678639	A/G	6650	0.86	CYP4A11 (1p33)	-0.085 (0.004)	8.27e-86	10-undecenoate (11:1n1)/X-11438		0.292646	0.486117	0.009	0.0081	a	g	110045
181	rs13375749	T/C	7256	0.78	CPT2 (1p32.3)	0.030 (0.003)	2.8e-28	glutaroyl carnitine		0.29769	0.491765	-0.0076	0.0069	t	c	105236
182	rs7642243	C/G	7356	0.39	OSTalpha (3q29)	0.048 (0.006)	7.5e-16	X-09789		0.298295	0.490056	0.0071	0.0065	c	g	96131.9
183	rs6901004	C/G	7355	0.57	SLC16A10 (6q21)	-0.006 (0.001)	1.08e-11	tryptophan		0.299706	0.489684	0.006	0.0054	c	g	109780
184	rs17134585	T/C	7310	0.84	AKR1C4 (10p15.1)	0.043 (0.003)	2.95e-38	androsterone sulfate/epiandrosterone sulfate		0.304842	0.495369	0.0083	0.0076	t	c	110145
185	rs4921913	T/C	6520	0.78	NAT2 (8p22)	-0.036 (0.003)	2.8e-47	4-acetamidobutanoate/N1-methyladenosine		0.313387	0.506502	-0.0068	0.0064	t	c	110107
186	rs4788439	T/C	7354	0.08	SLC5A11 (16p12.1)	-0.027 (0.004)	6.59e-13	myo-inositol		0.313588	0.504101	0.011	0.01	t	c	109943
187	rs247616	T/C	7329	0.32	CETP (16q13)	0.010 (0.001)	1.11e-11	X-11550		0.314592	0.503011	0.0066	0.0062	t	c	104763
188	rs4921914	T/C	5195	0.78	NAT2 (8p22)	0.088 (0.005)	1.09e-60	1-methylxanthine		0.315997	0.50257	-0.0068	0.0064	t	c	110108
189	rs2727271	A/T	2545	0.89	FADS1 (11q12.2)	0.055 (0.008)	2.74e-11	X-12990--docosapentaenoic acid (n6-DPA)		0.331124	0.523841	-0.009	0.0087	a	t	98199
190	rs4073054	A/C	7340	0.63	NR1I3 (1q23.3)	0.016 (0.002)	4.42e-19	X-10395		0.334023	0.525646	-0.0056	0.0055	a	c	110158
191	rs1495741	A/G	5208	0.78	NAT2 (8p22)	0.057 (0.005)	1.04e-27	1-methylurate		0.33652	0.526804	-0.0065	0.0064	a	g	110216
192	rs1046080	A/C	6850	0.74	PRRC2A (6p21.33)	0.027 (0.004)	1.19e-14	X-11444/X-11470		0.349684	0.54456	0.0062	0.0063	a	c	109782
193	rs9400467	T/C	7358	0.71	SLC16A10 (6q21)	-0.012 (0.002)	6.54e-14	tyrosine		0.357147	0.5533	0.0057	0.0058	t	c	110211
194	rs7775554	A/C	6279	0.53	PM20D2 (6q15)	0.019 (0.002)	1.35e-15	X-12244--N-acetylcarnosine		0.371443	0.572482	0.0053	0.0056	a	c	102958
195	rs17806888	T/C	6552	0.88	SUCLG2 (3p14.1)	-0.022 (0.003)	7.15e-11	succinylcarnitine		0.396564	0.608065	0.0075	0.0084	t	c	107978
196	rs9635324	A/G	7340	0.61	IVD (15q15.1)	-0.036 (0.003)	8.75e-43	propionylcarnitine/isovalerylcarnitine		0.4012	0.612034	0.0048	0.0054	a	g	110119
197	rs9635324	A/G	7344	0.61	IVD (15q15.1)	0.034 (0.003)	1.89e-35	isovalerylcarnitine		0.4012	0.608928	0.0048	0.0054	a	g	110119
198	rs10242455	A/G	6797	0.93	CYP3A5 (7q22.1)	0.221 (0.010)	1.67e-109	X-12063		0.40327	0.608978	-0.0094	0.011	a	g	110220
199	rs4787294	A/T	6119	0.93	SLC5A11 (16p12.1)	0.075 (0.008)	9.64e-21	scyllo-inositol		0.404945	0.608435	-0.0088	0.01	a	t	110069
200	rs9842133	T/C	7349	0.66	PEX5L (3q26.33)	0.006 (0.001)	4.2e-12	carnitine		0.405142	0.605687	0.005	0.0057	t	c	110044
201	rs4144027	T/C	7316	0.6	ASPG (14q32.33)	0.012 (0.002)	1.33e-11	asparagine		0.41351	0.615122	-0.0048	0.0055	t	c	109570
202	rs4986894	T/C	6486	0.84	CYP2C9 (10q23.33)	-0.042 (0.006)	5.55e-12	X-14473		0.415576	0.615135	-0.0063	0.0073	t	c	109946
203	rs2041073	T/C	6883	0.54	HEATR4 (14q24.3)	0.018 (0.003)	3.41e-13	X-13671		0.435703	0.64175	-0.0046	0.0056	t	c	109948
204	rs887829	T/C	6252	0.34	UGT1A1 (2q37.1)	0.113 (0.004)	2.5e-168	biliverdin		0.436095	0.639179	-0.0047	0.0057	t	c	109893
205	rs887829	T/C	6393	0.33	UGT1A1 (2q37.1)	0.168 (0.006)	2.15e-152	bilirubin (Z,Z)		0.436095	0.636061	-0.0047	0.0057	t	c	109893
206	rs887829	T/C	6967	0.33	UGT1A1 (2q37.1)	0.112 (0.004)	1.96e-140	X-11530		0.436095	0.632973	-0.0047	0.0057	t	c	109893
207	rs887829	T/C	7166	0.33	UGT1A1 (2q37.1)	0.093 (0.004)	3e-114	X-11793--oxidized bilirubin*		0.436095	0.629916	-0.0047	0.0057	t	c	109893
208	rs887829	T/C	7303	0.33	UGT1A1 (2q37.1)	0.128 (0.006)	3.76e-95	bilirubin (E,E)*		0.436095	0.626887	-0.0047	0.0057	t	c	109893
209	rs887829	T/C	4961	0.32	UGT1A1 (2q37.1)	0.081 (0.005)	1.79e-56	bilirubin (E,Z or Z,E)*		0.436095	0.623888	-0.0047	0.0057	t	c	109893
210	rs17641971	T/C	7256	0.66	SNAI2 (8q11.22)	-0.025 (0.003)	3.35e-22	glutaroyl carnitine		0.438447	0.624266	0.0047	0.0057	t	c	109122
211	rs4148324	T/G	6712	0.67	UGT1A1 (2q37.1)	-0.109 (0.005)	5.37e-117	X-11442		0.446575	0.632824	0.0046	0.0057	t	g	109995
212	rs4148324	T/G	6642	0.67	UGT1A1 (2q37.1)	-0.109 (0.005)	1.52e-116	X-11441		0.446575	0.629839	0.0046	0.0057	t	g	109995
213	rs503279	T/C	3777	0.53	FUT2 (19q13.33)	0.045 (0.006)	1.11e-13	DSGEGDFXAEGGGVR*/ADpSGEGDFXAEGGGVR*		0.44726	0.627844	-0.0048	0.0059	t	c	103058
214	rs4675874	A/G	7049	0.71	AGXT (2q37.3)	-0.024 (0.003)	3.13e-20	X-12556		0.463777	0.647987	0.0045	0.0059	a	g	109839
215	rs2187375	A/G	7356	0.17	LIPG (18q21.1)	-0.022 (0.003)	2.65e-17	X-03094		0.471094	0.655149	0.0055	0.0072	a	g	109602
216	rs316020	A/G	7100	0.09	SLC22A1 (6q25.3)	-0.183 (0.005)	2.77e-286	X-12798/phenylalanine		0.481034	0.665875	0.0066	0.0089	a	g	110103
217	rs7542172	A/G	7327	0.15	DMBX1 (1p33)	-0.024 (0.003)	1.98e-12	erythritol		0.481813	0.66388	-0.0054	0.0073	a	g	109082
218	rs316019	A/C	7119	0.09	SLC22A1 (6q25.3)	-0.181 (0.005)	1.56e-259	X-12798		0.481813	0.660835	0.0066	0.0089	a	c	110098
219	rs1509123	T/C	7364	0.05	SLC13A5 (17p13.2)	-0.025 (0.004)	5.2e-09	citrate		0.501554	0.68477	-0.0089	0.013	t	c	102571
220	rs2404602	A/G	7365	0.44	SCAPER (15q24.3)	0.026 (0.004)	3.56e-13	isobutyrylcarnitine		0.50835	0.690894	-0.0038	0.0054	a	g	109623
221	rs16876394	T/C	7357	0.9	BHMT (5q14.1)	0.030 (0.003)	1.49e-19	betaine		0.513686	0.694987	-0.006	0.0087	t	c	110096
222	rs7822232	A/C	7092	0.92	OPLAH (8q24.3)	0.030 (0.004)	5.12e-15	X-14625		0.53751	0.723944	0.0066	0.01	a	c	108078
223	rs2007084	A/G	7255	0.09	ANPEP (15q26.1)	-0.068 (0.010)	1.77e-12	HWESASXX*		0.538381	0.721865	-0.0072	0.011	a	g	108084
224	rs5030062	A/C	4452	0.61	KNG1 (3q27.3)	-0.072 (0.010)	5.94e-13	bradykinin, des-arg(9)		0.543505	0.725482	0.0035	0.0055	a	c	110189
225	rs12602901	C/G	7363	0.17	RNF167 (17p13.2)	-0.037 (0.003)	1.15e-26	X-03056--N-[3-(2-Oxopyrrolidin-1-yl)propyl]acetamide		0.570722	0.758426	-0.0042	0.007	c	g	109751
226	rs2071426	T/C	7330	0.71	CYP2C8 (10q23.33)	0.052 (0.007)	3.97e-14	X-11469		0.590269	0.780931	0.0034	0.006	t	c	109912
227	rs2071426	T/C	7256	0.71	CYP2C8 (10q23.33)	0.055 (0.007)	6.87e-14	X-02269		0.590269	0.777491	0.0034	0.006	t	c	109912
228	rs1800775	A/C	7315	0.5	CETP (16q13)	0.013 (0.002)	1.02e-11	X-12038		0.598154	0.784422	0.0035	0.0062	a	c	105029
229	rs4680	A/G	7344	0.51	COMT (22q11.21)	-0.049 (0.002)	4.66e-178	X-11593--O-methylascorbate*		0.603921	0.788526	0.0029	0.0054	a	g	110143
230	rs4680	A/G	6000	0.51	COMT (22q11.21)	-0.044 (0.006)	1.31e-13	X-01911		0.603921	0.785097	0.0029	0.0054	a	g	110143
231	rs7552404	A/G	7345	0.7	ACADM (1p31.1)	0.075 (0.004)	1.27e-77	octanoylcarnitine		0.643538	0.832977	0.0028	0.0058	a	g	109940
232	rs7552404	A/G	7320	0.7	ACADM (1p31.1)	0.056 (0.004)	3.32e-43	decanoylcarnitine		0.643538	0.829387	0.0028	0.0058	a	g	109940
233	rs662138	C/G	7365	0.83	SLC22A1 (6q25.3)	0.077 (0.005)	4.98e-49	isobutyrylcarnitine		0.644495	0.827056	0.0036	0.0074	c	g	109779
234	rs662138	C/G	7322	0.83	SLC22A1 (6q25.3)	0.063 (0.006)	9.38e-25	X-11261		0.644495	0.823522	0.0036	0.0074	c	g	109779
235	rs662138	C/G	7363	0.83	SLC22A1 (6q25.3)	0.034 (0.004)	1.04e-22	X-03056--N-[3-(2-oxopyrrolidin-1-yl)propyl]acetamide		0.644495	0.820017	0.0036	0.0074	c	g	109779
236	rs662138	C/G	7364	0.83	SLC22A1 (6q25.3)	0.021 (0.003)	3.15e-14	propionylcarnitine		0.644495	0.816543	0.0036	0.0074	c	g	109779
237	rs499368	A/T	7357	0.53	SLC6A12 (12p13.33)	-0.019 (0.003)	8.14e-13	betaine		0.648421	0.81805	-0.0032	0.0067	a	t	101633
238	rs1934955	A/G	7369	0.71	CYP2C8 (10q23.33)	-0.030 (0.004)	3.33e-16	X-02249		0.651867	0.818942	0.0029	0.006	a	g	108237
239	rs494562	A/G	2639	0.9	NT5E (6q14.3)	-0.118 (0.017)	1.34e-12	inosine		0.652441	0.816234	0.0042	0.0089	a	g	110119
240	rs2330809*	T/C	1982	0.32	GGT1 (22q11.23)	-0.055 (0.007)	5.38e-143	cysteine-glutathione disulfide		0.666886	0.830828	0.0028	0.0061	c	g	103340
241	rs2160860	A/T	7066	0.61	68. IDO1 (8p11.21)	0.012 (0.002)	7.35e-11	X-12100--hydroxytryptophan*		0.687618	0.853103	-0.0024	0.0056	a	t	109428
242	rs4949874	T/C	7330	0.7	ACADM (1p31.1)	-0.073 (0.003)	2.02e-172	acetylcarnitine/hexanoylcarnitine		0.696781	0.860899	0.0024	0.0058	t	c	110121
243	rs8012	A/G	7256	0.44	GCDH (19p13.13)	0.037 (0.003)	6.36e-45	glutaroyl carnitine		0.700979	0.862521	0.0026	0.0063	a	g	90097.9
244	rs4902243	A/G	7347	0.86	SGPP1 (14q23.2)	-0.044 (0.004)	3.41e-37	X-10510		0.707751	0.867285	-0.0031	0.0079	a	g	109770
245	rs12709013	T/C	5690	0.44	GOT2 (16q21)	0.027 (0.003)	2.72e-24	phenyllactate (PLA)/phenylalanine		0.707751	0.863745	-0.0021	0.0054	t	c	110044
246	rs4253252	T/G	2391	0.48	KLKB1 (4q35.2)	-0.086 (0.009)	2.83e-22	X-11792		0.726811	0.883401	0.002	0.0054	t	g	110136
247	rs11647589	A/G	5829	0.72	ACSM5 (16p12.3)	0.030 (0.005)	2.85e-11	3-phenylpropionate (hydrocinnamate)		0.744139	0.9008	-0.0023	0.0065	a	g	97599.9
248	rs15676	A/G	6939	0.71	CCBL1 (9q34.11)	0.019 (0.003)	1.33e-12	indolelactate		0.74471	0.897856	-0.002	0.0059	a	g	110165
249	rs1853207	T/C	6970	0.06	CYP2C9 (10q23.33)	0.109 (0.015)	9.58e-13	X-11247		0.745091	0.894707	-0.0039	0.011	t	c	110128
250	rs131794	A/C	7354	0.21	TYMP (22q13.33)	0.015 (0.002)	4.37e-16	uridine		0.748231	0.894884	-0.0025	0.0073	a	c	103414
251	rs4253311	A/G	4452	0.49	KLKB1 (4q35.2)	-0.141 (0.010)	3.56e-48	bradykinin, des-arg(9)		0.750324	0.893812	0.0018	0.0054	a	g	110025
252	rs10211524	A/G	7365	0.42	SLC1A4 (2p14)	0.019 (0.002)	5.59e-16	2-aminobutyrate		0.768012	0.911252	-0.0019	0.0061	a	g	103164
253	rs6968554	A/G	7274	0.38	AHR (7p21.1)	0.064 (0.009)	8.68e-14	caffeine		0.773144	0.913716	0.0018	0.0059	a	g	105229
254	rs11825181	A/G	2759	0.08	APOA5 (11q23.3)	0.076 (0.011)	2.93e-11	1-linoleoylglycerol (1-monolinolein)		0.77894	0.916941	0.0032	0.011	a	g	103104
255	rs4150581	A/G	7190	0.45	HPS5 (11p15.1)	-0.043 (0.003)	2.47e-37	3-(4-hydroxyphenyl)lactate/alpha-hydroxyisovalerate		0.781505	0.916353	-0.0016	0.0055	a	g	109565
256	rs559555	A/T	7300	0.56	SRD5A2 (2p23.1)	0.036 (0.003)	1.24e-44	X-11444/X-12844		0.798979	0.933182	-0.0015	0.0054	a	t	109910
257	rs559555	A/T	7313	0.56	SRD5A2 (2p23.1)	0.033 (0.003)	4.4e-22	X-11444		0.798979	0.929551	-0.0015	0.0054	a	t	109910
258	rs559555	A/T	6857	0.56	SRD5A2 (2p23.1)	0.031 (0.004)	6.54e-19	X-11470		0.798979	0.925948	-0.0015	0.0054	a	t	109910
259	rs7809234	A/T	4830	0.88	DDC (7p12.2)	0.049 (0.007)	5.57e-14	indoleacetate/N2,N2-dimethylguanosine		0.809134	0.934097	-0.0021	0.0082	a	t	109781
260	rs3800993	T/C	7301	0.17	MGAM (7q34)	0.029 (0.004)	1.53e-15	1,5-anhydroglucitol (1,5-AG)		0.816061	0.93847	0.0019	0.0078	t	c	104005
261	rs8002180	T/C	6279	0.72	ABCC4 (13q32.1)	-0.024 (0.002)	8.23e-23	X-12244--N-acetylcarnosine		0.819381	0.938678	0.0014	0.0059	t	c	109873
262	rs170149	A/G	7364	0.07	SLC13A5 (17p13.2)	0.026 (0.004)	1.42e-13	citrate		0.821088	0.937044	0.0027	0.011	a	g	107914
263	rs493519	T/C	6180	0.13	WDR66 (12q24.31)	-0.036 (0.004)	1.32e-18	2-hydroxyisobutyrate		0.830098	0.943724	-0.0018	0.0079	t	c	110095
264	rs7849270	A/G	6530	0.3	CRAT (9q34.11)	0.025 (0.003)	2.82e-21	C-glycosyltryptophan*/succinylcarnitine		0.835977	0.946807	0.0013	0.0059	a	g	110080
265	rs4362	T/C	2432	0.53	ACE (17q23.3)	0.061 (0.006)	1.37e-21	X-14208--phenylalanylserine		0.845361	0.953823	0.0011	0.0055	t	c	109676
266	rs1498694	A/G	7354	0.4	PAH (12q23.2)	0.008 (0.001)	7.34e-11	phenylalanine		0.848299	0.95354	0.0011	0.0054	a	g	110097
267	rs11161521	T/C	7340	0.7	ACADM (1p31.1)	0.070 (0.003)	6.42e-100	hexanoylcarnitine		0.863176	0.966627	-0.0011	0.0061	t	c	103031
268	rs11161521	T/C	7219	0.7	ACADM (1p31.1)	0.061 (0.004)	1.22e-63	cis-4-decenoyl carnitine		0.863176	0.963021	-0.0011	0.0061	t	c	103031
269	rs1466788	A/G	7349	0.41	ALX3 (1p13.3)	-0.007 (0.001)	3.05e-16	carnitine		0.863933	0.960283	0.001	0.0055	a	g	109582
270	rs2540641	A/C	7367	0.08	PRODH (22q11.21)	0.063 (0.004)	2.98e-59	proline		0.864218	0.957041	-0.0018	0.01	a	c	106282
271	rs601338	A/G	3788	0.43	FUT2 (19q13.33)	-0.055 (0.006)	1.65e-20	ADSGEGDFXAEGGGVR*/ADpSGEGDFXAEGGGVR*		0.877383	0.968035	0.001	0.0059	a	g	105158
272	rs601338	A/G	3845	0.43	FUT2 (19q13.33)	0.041 (0.006)	2.52e-11	ADpSGEGDFXAEGGGVR*		0.877383	0.964476	0.001	0.0059	a	g	105158
273	rs4343	A/G	2510	0.47	ACE (17q23.3)	-0.059 (0.005)	1.21e-37	aspartylphenylalanine/X-14450--phenylalanylleucine		0.890166	0.974944	0.0008	0.0054	a	g	110212
274	rs8051149	A/G	7368	0.21	SLC7A5 (16q24.2)	0.026 (0.003)	9.07e-26	kynurenine		0.902188	0.984504	-0.0009	0.0071	a	g	97325
275	rs7061710	C/G	2773	0.23	FMO3 (1q24.3)	0.045 (0.006)	7.52e-14	X-11786--methylcysteine		0.912788	0.99245	0.0008	0.0065	c	g	109816
276	rs4351	A/G	2709	0.48	ACE (17q23.3)	-0.058 (0.006)	3.64e-22	X-14189--leucylalanine		0.917425	0.993877	0.0006	0.0055	a	g	109485
277	rs4351	A/G	3838	0.48	ACE (17q23.3)	-0.046 (0.005)	1.24e-19	aspartylphenylalanine		0.917425	0.990289	0.0006	0.0055	a	g	109485
278	rs4351	A/G	2400	0.46	ACE (17q23.3)	-0.053 (0.006)	3.11e-17	X-14304--leucylalanine		0.917425	0.986727	0.0006	0.0055	a	g	109485
279	rs4351	A/G	1780	0.47	ACE (17q23.3)	-0.044 (0.006)	1.17e-14	X-14205--alpha-glutamyltyrosine		0.917425	0.98319	0.0006	0.0055	a	g	109485
280	rs1394678	T/C	7358	0.28	ACSM2A (16p12.3)	-0.035 (0.004)	1.7e-20	indolepropionate		0.922156	0.984731	0.0007	0.0063	t	c	104784
281	rs6679002	T/G	7356	0.59	ANGPTL3 (1p31.3)	0.014 (0.002)	2.16e-15	X-03094		0.926509	0.985858	-0.0006	0.0057	t	g	105204
282	rs10491431	A/C	2537	0.15	UGT3A1 (5p13.2)	0.081 (0.012)	1.59e-11	X-11445--5-alpha-pregnan-3beta,20alpha-disulfate		0.93228	0.988481	0.0007	0.0077	a	c	110150
283	rs4784054	A/G	5702	0.11	GOT2 (16q21)	0.035 (0.004)	2.31e-21	phenyllactate (PLA)		0.943632	0.996982	-0.0007	0.0094	a	g	109951
284	rs4488133	A/T	7089	0.66	PYROXD2 (10q24.2)	0.282 (0.005)	0	X-12092		0.946659	0.996659	0.0004	0.0056	a	t	109755
285	rs4488133	A/T	2759	0.7	PYROXD2 (10q24.2)	0.099 (0.007)	1.26e-48	X-12093		0.946659	0.993162	0.0004	0.0056	a	t	109755
286	rs4814176	T/C	7343	0.4	SPTLC3 (20p12.1)	0.021 (0.002)	7.49e-33	X-10510/palmitoyl sphingomyelin		0.95801	1.00156	0.0003	0.0055	t	c	110014
287	rs4814176	T/C	7284	0.39	SPTLC3 (20p12.1)	0.022 (0.003)	2.97e-17	X-08402		0.95801	0.998066	0.0003	0.0055	t	c	110014
288	rs10988217	A/G	6552	0.39	CRAT (9q34.12)	-0.016 (0.002)	1.36e-18	succinylcarnitine		0.968792	1.00579	0.0002	0.0056	a	g	109856
289	rs7157785	T/G	7280	0.16	SGPP1 (14q23.2)	0.065 (0.003)	1.39e-133	X-08402/cholesterol		0.969832	1.00339	-0.0003	0.0078	t	g	110055
290	rs7157785	T/G	7284	0.16	SGPP1 (14q23.2)	0.068 (0.003)	7.23e-87	X-08402		0.969832	0.99993	-0.0003	0.0078	t	g	110055
291	rs8396	T/C	7320	0.7	ETFDH (4q32.1)	0.053 (0.004)	8.69e-38	decanoylcarnitine		0.97248	0.999215	0.0002	0.0059	t	c	110035
292	rs8396	T/C	7345	0.7	ETFDH (4q32.1)	0.048 (0.004)	1.38e-31	octanoylcarnitine		0.97248	0.995793	0.0002	0.0059	t	c	110035
293	rs8396	T/C	7219	0.7	ETFDH (4q32.1)	0.026 (0.004)	8.96e-13	cis-4-decenoyl carnitine		0.97248	0.992394	0.0002	0.0059	t	c	110035
294	rs2403254	T/C	7222	0.55	HPS5 (11p15.1)	-0.041 (0.004)	1.26e-30	alpha-hydroxyisovalerate		0.975223	0.991808	0.0002	0.0054	t	c	109140
295	rs4690909	C/G	6520	0.69	ETFDH (4q32.1)	0.056 (0.004)	1.76e-57	octanoylcarnitine/X-13435		0.980613	0.99391	0.0002	0.0059	c	g	109973
296	rs2540647	A/G	7353	0.09	PRODH (22q11.21)	-0.059 (0.003)	2.04e-70	valine/proline		0.988936	0.998959	0.0002	0.01	a	g	101294
297	rs1697421	T/C	3777	0.52	ALPL (1p36.12)	-0.056 (0.006)	1.56e-20	DSGEGDFXAEGGGVR/ADpSGEGDFXAEGGGVR		0.995177	1.00188	0	0.0055	t	c	109201
298	rs1697421	T/C	3788	0.52	ALPL (1p36.12)	-0.042 (0.006)	3.38e-14	ADSGEGDFXAEGGGVR*/ADpSGEGDFXAEGGGVR*		0.995177	0.998517	0	0.0055	t	c	109201
299	rs12141041	T/C	7222	0.47	HAO2 (1p12)	-0.025 (0.004)	1.77e-12	alpha-hydroxyisovalerate		0.995744	0.995744	0	0.0054	t	c	109972

## Sheet: UKBB SNP-CLINIC GOUT
		Metabolite-associated SNPs							UKBB SNP-CLINIC GOUT
NO	MarkerName	EA.OA	N	EAF2	Locus.ID.and.name..Cytoband.	Effect(SE)	P.value	BIOCHEMICAL.S.	P	FDR-P	Allele	iscores	beta	se
1	rs938554	C/G	7371	0.23	SLC2A9 (4p16.1)	-0.035 (0.002)	5.85e-93	urate	5.0473e-45	1.50914e-42	G	0.999155	0.0031156	0.00022126
2	rs6838021	A/G	7350	0.23	SLC2A9 (4p16.1)	-0.043 (0.003)	6.36e-68	urate/histidine	2.8435e-44	4.25103e-42	C	0.998989	0.0030614	0.00021932
3	rs16868246	C/G	7355	0.21	SLC2A9 (4p16.1)	0.010 (0.001)	1.78e-14	histidine	2.92e-40	2.91027e-38	G	0.998304	0.0030025	0.00022603
4	rs1260326	T/C	7310	0.41	GCKR (2p23.3)	0.041 (0.002)	2.5e-148	glucose/mannose	2.8149e-14	2.10414e-12	C	1	-0.0014187	0.00018651
5	rs1260326	T/C	7345	0.41	GCKR (2p23.3)	-0.044 (0.002)	1.3e-77	mannose	2.8149e-14	1.68331e-12	C	1	-0.0014187	0.00018651
6	rs1260326	T/C	7344	0.41	GCKR (2p23.3)	0.013 (0.002)	5.56e-14	alanine	2.8149e-14	1.40276e-12	C	1	-0.0014187	0.00018651
7	rs1185567	A/G	7330	0.44	SLC17A3 (6p22.2)	-0.028 (0.003)	1.07e-26	dehydroisoandrosterone sulfate (DHEA-S)/4-androsten-3beta,17beta-diol disulfate 2*	8.2102e-12	3.50693e-10	G	1	0.0012577	0.00018401
8	rs2762353	A/G	7333	0.45	SLC17A3 (6p22.2)	0.030 (0.004)	2.51e-13	4-androsten-3beta,17beta-diol disulfate 2*	8.6627e-12	3.23768e-10	G	0.9995	0.0012562	0.00018399
9	rs11754288	A/G	7330	0.44	SLC17A3 (6p22.2)	0.043 (0.006)	1.88e-12	X-11469	1.9727e-10	6.55375e-09	A	1	-0.001175	0.00018464
10	rs10022462	T/C	7365	0.45	PPM1K (4q22.1)	-0.012 (0.002)	4.55e-11	2-aminobutyrate	1.5848e-09	4.73855e-08	T	0.99224	-0.0011137	0.00018452
11	rs1171614	T/C	7356	0.22	SLC16A9 (10q21.1)	-0.028 (0.003)	3.38e-23	acetylcarnitine	6.4482e-07	1.75274e-05	C	0.995276	0.0010788	0.00021674
12	rs1171614	T/C	7322	0.22	SLC16A9 (10q21.1)	-0.042 (0.006)	6.68e-14	X-11261	6.4482e-07	1.60668e-05	C	0.995276	0.0010788	0.00021674
13	rs1171615	T/C	7100	0.78	SLC16A9 (10q21.1)	0.077 (0.004)	2.4e-95	carnitine/X-12798	7.6908e-07	1.76888e-05	T	0.996151	0.0010707	0.00021661
14	rs1171615	T/C	7119	0.78	SLC16A9 (10q21.1)	-0.048 (0.004)	3.19e-34	X-12798	7.6908e-07	1.64254e-05	T	0.996151	0.0010707	0.00021661
15	rs1171615	T/C	7340	0.78	SLC16A9 (10q21.1)	0.025 (0.004)	4.05e-11	hexanoylcarnitine	7.6908e-07	1.53303e-05	T	0.996151	0.0010707	0.00021661
16	rs1171617	T/G	7349	0.78	SLC16A9 (10q21.1)	0.036 (0.005)	1.61e-14	butyrylcarnitine9	1.1114e-06	2.07693e-05	T	0.996432	0.0010525	0.00021608
17	rs12356193	A/G	7349	0.84	SLC16A9 (10q21.1)	0.027 (0.002)	3.69e-63	carnitine	1.0328e-05	0.000181651	G	1	-0.0010772	0.00024425
18	rs12356193	A/G	7364	0.84	SLC16A9 (10q21.1)	0.033 (0.003)	1.96e-33	propionylcarnitine	1.0328e-05	0.00017156	G	1	-0.0010772	0.00024425
19	rs12356193	A/G	7308	0.84	SLC16A9 (10q21.1)	0.024 (0.003)	8.36e-20	X-11381	1.0328e-05	0.00016253	G	1	-0.0010772	0.00024425
20	rs1395	A/G	7160	0.7	SLC5A6 (2p23.3)	0.017 (0.003)	8.14e-11	pantothenate	0.00035512	0.00530904	A	1	0.00070844	0.00019837
21	rs968567	T/C	7358	0.18	FADS1 (11q12.2)	0.033 (0.004)	2.14e-21	dihomo-linolenate (20:3n3 or n6)	0.00079507	0.0113203	T	0.998962	0.00078257	0.00023329
22	rs968567	T/C	7362	0.18	FADS1 (11q12.2)	0.040 (0.005)	2.84e-19	1-eicosatrienoylglycerophosphocholine*	0.00079507	0.0108057	T	0.998962	0.00078257	0.00023329
23	rs1005390	T/G	6520	0.8	ABP1 (7q36.1)	-0.035 (0.004)	2.61e-16	4-acetamidobutanoate/X-03056--N-[3-(2-Oxopyrrolidin-1-yl)propyl]acetamide	0.0036912	0.0479856	G	0.978295	-0.0006574	0.00022642
24	rs1005390	T/G	7363	0.8	ABP1 (7q36.1)	0.026 (0.003)	2.5e-14	X-03056--N-[3-(2-Oxopyrrolidin-1-yl)propyl]acetamide	0.0036912	0.0459862	G	0.978295	-0.0006574	0.00022642
25	rs8736	T/C	7351	0.44	MBOAT7 (19q13.42)	-0.023 (0.003)	8.45e-18	1-arachidonoylglycerophosphoinositol7	0.0057332	0.0685691	T	0.993491	-0.00067216	0.0002433
26	rs3099557	A/G	4817	0.85	GBA3 (4p15.31)	-0.148 (0.011)	1.83e-39	X-11799	0.0058334	0.0670841	A	0.99588	0.00071215	0.00025831
27	rs4687717	T/C	7280	0.42	TKT (3p21.1)	-0.018 (0.002)	8.85e-23	phosphate/erythronate*	0.0071419	0.0790899	C	0.98693	0.00049867	0.00018537
28	rs4687717	T/C	7307	0.42	TKT (3p21.1)	0.013 (0.002)	1.07e-13	erythronate*	0.0071419	0.0762653	C	0.98693	0.00049867	0.00018537
29	rs3184504	T/C	7368	0.49	SH2B3 (12q24.12)	0.015 (0.002)	6.05e-18	kynurenine	0.0076559	0.078935	C	1	-0.00048628	0.00018234
30	rs588136	T/C	6929	0.8	LIPC (15q22.2)	-0.029 (0.004)	8.3e-12	1-stearoylglycerophosphoethanolamine	0.0083269	0.0829914	T	0.988817	0.00077701	0.00029448
31	rs10278040	A/G	7338	0.04	CYP3A5 (7q22.1)	-0.361 (0.016)	8.82e-113	androsterone sulfate	0.010095	0.0973679	A	0.995288	-0.00099171	0.00038549
32	rs10278040	A/G	6934	0.04	CYP3A5 (7q22.1)	-0.190 (0.017)	1.17e-29	5alpha-androstan-3beta,17beta-diol disulfate	0.010095	0.0943252	A	0.995288	-0.00099171	0.00038549
33	rs6497490	T/G	6169	0.88	ACSM2A (16p12.3)	-0.082 (0.008)	4.95e-27	X-11478	0.014294	0.129512	T	0.893662	0.000689	0.00028125
34	rs11825181	A/G	2759	0.08	APOA5 (11q23.3)	0.076 (0.011)	2.93e-11	1-linoleoylglycerol (1-monolinolein)	0.017881	0.157248	A	1	0.00086189	0.00036396
35	rs887829	T/C	6252	0.34	UGT1A1 (2q37.1)	0.113 (0.004)	2.5e-168	biliverdin	0.017903	0.152943	T	1	-0.00046484	0.00019633
36	rs887829	T/C	6393	0.33	UGT1A1 (2q37.1)	0.168 (0.006)	2.15e-152	bilirubin (Z,Z)	0.017903	0.148694	T	1	-0.00046484	0.00019633
37	rs887829	T/C	6967	0.33	UGT1A1 (2q37.1)	0.112 (0.004)	1.96e-140	X-11530	0.017903	0.144676	T	1	-0.00046484	0.00019633
38	rs887829	T/C	7166	0.33	UGT1A1 (2q37.1)	0.093 (0.004)	3e-114	X-11793--oxidized bilirubin*	0.017903	0.140868	T	1	-0.00046484	0.00019633
39	rs887829	T/C	7303	0.33	UGT1A1 (2q37.1)	0.128 (0.006)	3.76e-95	bilirubin (E,E)*	0.017903	0.137256	T	1	-0.00046484	0.00019633
40	rs887829	T/C	4961	0.32	UGT1A1 (2q37.1)	0.081 (0.005)	1.79e-56	bilirubin (E,Z or Z,E)*	0.017903	0.133825	T	1	-0.00046484	0.00019633
41	rs174535	T/C	7063	0.66	FADS1 (11q12.2)	0.056 (0.003)	1.86e-94	1-arachidonoylglycerophosphocholine*	0.018655	0.136045	C	1	0.00044994	0.00019127
42	rs174535	T/C	7369	0.67	FADS1 (11q12.2)	-0.044 (0.004)	2.82e-36	1-linoleoylglycerophosphoethanolamine*	0.018655	0.132806	C	1	0.00044994	0.00019127
43	rs2007084	A/G	7255	0.09	ANPEP (15q26.1)	-0.068 (0.010)	1.77e-12	HWESASXX*	0.018803	0.130746	A	0.954979	0.00077607	0.00033032
44	rs4148324	T/G	6712	0.67	UGT1A1 (2q37.1)	-0.109 (0.005)	5.37e-117	X-11442	0.02291	0.155684	G	0.99954	-0.00044673	0.00019637
45	rs4148324	T/G	6642	0.67	UGT1A1 (2q37.1)	-0.109 (0.005)	1.52e-116	X-11441	0.02291	0.152224	G	0.99954	-0.00044673	0.00019637
46	rs603424	A/G	7350	0.18	SCD (10q24.31)	0.054 (0.002)	1.21e-115	myristate (14:0)/myristoleate (14:1n5)	0.023507	0.152796	A	1	0.00054887	0.00024232
47	rs603424	A/G	7355	0.18	SCD (10q24.31)	0.023 (0.002)	6.06e-21	stearate (18:0)	0.023507	0.149545	A	1	0.00054887	0.00024232
48	rs603424	A/G	7355	0.19	SCD (10q24.31)	-0.037 (0.005)	7.16e-16	myristoleate (14:1n5)	0.023507	0.146429	A	1	0.00054887	0.00024232
49	rs603424	A/G	7327	0.18	SCD (10q24.31)	-0.037 (0.005)	1.31e-14	palmitoleate (16:1n7)	0.023507	0.143441	A	1	0.00054887	0.00024232
50	rs603424	A/G	7349	0.19	SCD (10q24.31)	0.029 (0.004)	1.56e-14	margarate (17:0)	0.023507	0.140572	A	1	0.00054887	0.00024232
51	rs2235649	T/C	7049	0.22	NUBP2 (16p13.3)	-0.018 (0.003)	1.95e-11	X-12556	0.025481	0.149389	T	0.996967	0.00048838	0.00021861
52	rs174538	A/G	7373	0.3	FADS1 (11q12.2)	-0.026 (0.004)	8.9e-14	docosapentaenoate (n3 DPA; 22:5n3)	0.027854	0.16016	A	1	0.00043111	0.00019602
53	rs4902243	A/G	7347	0.86	SGPP1 (14q23.2)	-0.044 (0.004)	3.41e-37	X-10510	0.028012	0.15803	G	0.997874	0.00054745	0.00024917
54	rs11974702	A/G	7326	0.91	CYP3A5 (7q22.1)	0.184 (0.010)	2.8e-75	epiandrosterone sulfate	0.031483	0.174323	G	0.990475	-0.00070039	0.00032562
55	rs174578	A/T	7350	0.34	FADS1 (11q12.2)	-0.035 (0.003)	6.12e-42	1-arachidonoylglycerophosphoethanolamine*	0.033089	0.179884	A	0.998268	0.00040701	0.000191
56	rs174578	A/T	7351	0.34	FADS1 (11q12.2)	-0.027 (0.003)	3.02e-24	1-arachidonoylglycerophosphoinositol*12	0.033089	0.176672	A	0.998268	0.00040701	0.000191
57	rs7157785	T/G	7280	0.16	SGPP1 (14q23.2)	0.065 (0.003)	1.39e-133	X-08402/cholesterol	0.034119	0.178975	T	1	0.00052747	0.00024896
58	rs7157785	T/G	7284	0.16	SGPP1 (14q23.2)	0.068 (0.003)	7.23e-87	X-08402	0.034119	0.175889	T	1	0.00052747	0.00024896
59	rs7809615	T/G	7310	0.09	CYP3A5 (7q22.1)	-0.249 (0.010)	7.98e-139	androsterone sulfate/4-androsten-3beta,17beta-diol disulfate 2*	0.037921	0.192176	T	0.99392	-0.00067308	0.00032426
60	rs174550	T/C	7330	0.67	FADS1 (11q12.2)	0.035 (0.003)	6.79e-24	adrenate (22:4n6)	0.039529	0.196986	C	1	0.00039507	0.00019191
61	rs12533251	A/G	7226	0.09	CYP3A5 (7q22.5)?	-0.057 (0.009)	1.52e-11	X-18601	0.041893	0.205344	A	0.994766	-0.00065341	0.00032115
62	rs1394678	T/C	7358	0.28	ACSM2A (16p12.3)	-0.035 (0.004)	1.7e-20	indolepropionate	0.042686	0.205857	T	0.98106	0.00041458	0.00020455
63	rs4253252	T/G	2391	0.48	KLKB1 (4q35.2)	-0.086 (0.009)	2.83e-22	X-11792	0.044348	0.210477	G	1	0.00036733	0.00018268
64	rs6980334	A/G	7220	0.76	AKR1D1 (7q34)	-0.038 (0.004)	4.48e-20	X-12095--N1-methyl-3-pyridone-4-carboxamide/X-12844	0.048609	0.227095	A	0.997282	-0.00041186	0.00020885
65	rs9333029	A/G	7358	0.87	CYP4A11 (1p33)	-0.070 (0.004)	1.52e-61	10-undecenoate (11:1n1)	0.049235	0.226481	G	0.9992	0.00053023	0.00026962
66	rs2187375	A/G	7356	0.17	LIPG (18q21.1)	-0.022 (0.003)	2.65e-17	X-03094	0.049423	0.223901	G	0.99775	0.00047026	0.00023933
67	rs4253311	A/G	4452	0.49	KLKB1 (4q35.2)	-0.141 (0.010)	3.56e-48	bradykinin, des-arg(9)	0.049566	0.221198	G	0.997458	0.0003591	0.00018287
68	rs174556	T/C	7367	0.3	FADS1 (11q12.2)	-0.036 (0.004)	1.97e-22	eicosapentaenoate (EPA; 20:5n3)	0.053206	0.23395	T	0.999605	0.00038181	0.0001975
69	rs1871395	A/G	7355	0.84	SLCO1B1 (12p12.1)	-0.110 (0.006)	1.06e-89	X-11538	0.056372	0.244279	G	0.994655	-0.00048514	0.00025425
70	rs1871395	A/G	6447	0.83	SLCO1B1 (12p12.1)	-0.089 (0.006)	1.65e-52	hexadecanedioate	0.056372	0.240789	G	0.994655	-0.00048514	0.00025425
71	rs1871395	A/G	7351	0.84	SLCO1B1 (12p12.1)	-0.040 (0.003)	3.66e-31	1-arachidonoylglycerophosphoinositol*	0.056372	0.237398	G	0.994655	-0.00048514	0.00025425
72	rs6663731	A/T	5629	0.89	CYP4A11 (1p33)	0.062 (0.008)	1.39e-14	tetradecanedioate	0.057368	0.238237	T	0.994978	0.00051269	0.00026976
73	rs6663731	A/T	6447	0.88	CYP4A11 (1p33)	0.045 (0.007)	5.49e-11	hexadecanedioate	0.057368	0.234973	T	0.994978	0.00051269	0.00026976
74	rs1365505	T/C	6650	0.68	SLC27A2 (15q21.2)	-0.025 (0.003)	3.84e-14	10-undecenoate (11:1n1)/X-11438	0.061047	0.246663	T	0.998401	-0.0003664	0.0001956
75	rs7969761	T/C	7340	0.56	SLC6A13 (12p13.33)	-0.045 (0.004)	1.01e-27	betaine/pyroglutamine*	0.061523	0.245272	T	0.995203	0.00034275	0.00018331
76	rs12317268	A/G	5953	0.83	SLCO1B1 (12p12.1)	-0.138 (0.008)	2.09e-67	X-13429	0.061626	0.24245	G	0.994928	-0.00047537	0.00025435
77	rs12317268	A/G	5629	0.83	SLCO1B1 (12p12.1)	-0.101 (0.006)	4.16e-60	tetradecanedioate	0.061626	0.239301	G	0.994928	-0.00047537	0.00025435
78	rs12317268	A/G	6464	0.84	SLCO1B1 (12p12.1)	-0.054 (0.004)	2.2e-45	X-14626	0.061626	0.236233	G	0.994928	-0.00047537	0.00025435
79	rs6678639	A/G	6650	0.86	CYP4A11 (1p33)	-0.085 (0.004)	8.27e-86	10-undecenoate (11:1n1)/X-11438	0.063973	0.242126	G	0.994437	0.00049977	0.0002698
80	rs13222543	T/C	7310	0.02	ZCWPW1 (7q22.1)	-0.490 (0.023)	4.49e-104	androsterone sulfate/4-androsten-3beta,17beta-diol disulfate 2*	0.064527	0.24117	T	1	-0.0016024	0.00086683
81	rs174548	C/G	7350	0.7	FADS1 (11q12.2)	0.071 (0.002)	0	arachidonate (20:4n6)/dihomo-linolenate (20:3n3 or n6)	0.068061	0.251238	G	1	0.00035842	0.00019643
82	rs174548	C/G	7367	0.7	FADS1 (11q12.2)	0.049 (0.003)	1.43e-84	arachidonate (20:4n6)	0.068061	0.248174	G	1	0.00035842	0.00019643
83	rs8018967	T/C	5680	0.66	HEATR4 (14q24.3)	-0.033 (0.004)	5.57e-19	X-13215/X-13671	0.069807	0.251473	C	0.991478	0.00034873	0.00019233
84	rs4149056	T/C	6230	0.82	SLCO1B1 (12p12.1)	0.300 (0.008)	0	isoleucine/X-11529	0.075081	0.267253	C	1	-0.0004524	0.00025416
85	rs4149056	T/C	6250	0.82	SLCO1B1 (12p12.1)	-0.295 (0.008)	5.49999999906025e-315	X-11529	0.075081	0.264108	C	1	-0.0004524	0.00025416
86	rs4149056	T/C	6797	0.84	SLCO1B1 (12p12.1)	-0.118 (0.007)	1.26e-73	X-12063	0.075081	0.261037	C	1	-0.0004524	0.00025416
87	rs4149056	T/C	4533	0.83	SLCO1B1 (12p12.1)	-0.081 (0.006)	9.49e-44	X-12456	0.075081	0.258037	C	1	-0.0004524	0.00025416
88	rs4149056	T/C	6200	0.83	SLCO1B1 (12p12.1)	-0.088 (0.008)	3.42e-32	X-11491	0.075081	0.255105	C	1	-0.0004524	0.00025416
89	rs4149056	T/C	7333	0.84	SLCO1B1 (12p12.1)	-0.049 (0.006)	1.33e-18	4-androsten-3beta,17beta-diol disulfate 2*	0.075081	0.252238	C	1	-0.0004524	0.00025416
90	rs4149056	T/C	7350	0.84	SLCO1B1 (12p12.1)	-0.029 (0.003)	2.66e-18	1-arachidonoylglycerophosphoethanolamine*	0.075081	0.249436	C	1	-0.0004524	0.00025416
91	rs11613331	A/G	7354	0.55	SLC6A13 (12p13.33)	0.037 (0.004)	2.23e-25	pyroglutamine*	0.076544	0.251502	A	0.996806	0.00032446	0.0001832
92	rs11647589	A/G	5829	0.72	ACSM5 (16p12.3)	0.030 (0.005)	2.85e-11	3-phenylpropionate (hydrocinnamate)	0.077635	0.252314	G	0.983634	0.00036073	0.00020443
93	rs17279437	A/G	7320	0.1	SLC6A20 (3p21.31)	-0.094 (0.008)	1.78e-35	X-11315/pyroglutamine*	0.086679	0.278678	A	1	0.00050529	0.00029494
94	rs17279437	A/G	7354	0.1	SLC6A20 (3p21.31)	0.059 (0.006)	1.25e-20	pyroglutamine*	0.086679	0.275713	A	1	0.00050529	0.00029494
95	rs964184	C/G	7356	0.86	ZNF259 (11q23.3)	-0.025 (0.003)	7.95e-15	X-03094	0.089361	0.281252	C	1	-0.00045651	0.00026873
96	rs174601	T/C	7330	0.34	FADS1 (11q12.2)	-0.034 (0.004)	7.93e-16	stearidonate (18:4n3)	0.089562	0.278948	T	1	0.00031976	0.00018835
97	rs4808136	A/G	7354	0.34	ISYNA1 (19p13.11)	0.013 (0.002)	5.42e-14	myo-inositol	0.11176	0.344497	A	1	0.00030326	0.00019069
98	rs2657879	A/G	7226	0.83	GLS2 (12q13.2)	0.024 (0.003)	5.85e-19	gamma-glutamylglutamine	0.12023	0.366824	G	1	0.0003662	0.00023568
99	rs2657879	A/G	7372	0.82	GLS2 (12q13.2)	0.015 (0.002)	6.15e-18	glutamine	0.12023	0.363119	G	1	0.0003662	0.00023568
100	rs2041073	T/C	6883	0.54	HEATR4 (14q24.3)	0.018 (0.003)	3.41e-13	X-13671	0.12957	0.387414	C	1	0.00027671	0.00018255
101	rs1440581	T/C	7351	0.46	PPM1K (4q22.1)	-0.008 (0.001)	1.44e-19	leucine	0.13442	0.397936	C	1	-0.00027411	0.00018312
102	rs1440581	T/C	7331	0.46	PPM1K (4q22.1)	-0.014 (0.002)	1.21e-16	3-methyl-2-oxovalerate	0.13442	0.394035	C	1	-0.00027411	0.00018312
103	rs1440581	T/C	7359	0.46	PPM1K (4q22.1)	-0.008 (0.001)	2.56e-12	valine	0.13442	0.39021	C	1	-0.00027411	0.00018312
104	rs8101881	T/C	3950	0.61	SLC7A9 (19q13.11)	0.033 (0.004)	1.43e-16	homocitrulline	0.1435	0.412562	T	1	-0.00027279	0.00018648
105	rs7642243	C/G	7356	0.39	OSTalpha (3q29)	0.048 (0.006)	7.5e-16	X-09789	0.1489	0.42401	G	0.984019	0.00026749	0.00018531
106	rs493519	T/C	6180	0.13	WDR66 (12q24.31)	-0.036 (0.004)	1.32e-18	2-hydroxyisobutyrate	0.15193	0.428557	C	0.998883	-0.00039559	0.00027611
107	rs12709013	T/C	5690	0.44	GOT2 (16q21)	0.027 (0.003)	2.72e-24	phenyllactate (PLA)/phenylalanine	0.15914	0.4447	C	0.997964	0.00025818	0.00018337
108	rs2727271	A/T	2545	0.89	FADS1 (11q12.2)	0.055 (0.008)	2.74e-11	X-12990--docosapentaenoic acid (n6-DPA)	0.16493	0.456612	T	0.99882	-0.00039585	0.00028506
109	rs16876394	T/C	7357	0.9	BHMT (5q14.1)	0.030 (0.003)	1.49e-19	betaine	0.18001	0.493789	C	0.994341	0.00039811	0.00029694
110	rs495828	T/G	3777	0.22	ABO (9q34.2)	-0.088 (0.007)	5.86e-34	DSGEGDFXAEGGGVR*/ADpSGEGDFXAEGGGVR*	0.19137	0.520178	T	1	-0.0002922	0.00022364
111	rs494562	A/G	2639	0.9	NT5E (6q14.3)	-0.118 (0.017)	1.34e-12	inosine	0.19349	0.521203	G	1	-0.00040448	0.00031106
112	rs182420	T/C	7338	0.76	SULT2A1 (19q13.38)	0.051 (0.007)	6.24e-12	androsterone sulfate	0.21054	0.562067	T	0.985304	0.00026823	0.00021423
113	rs651007	T/C	3845	0.21	ABO (9q34.2)	0.065 (0.007)	6.34e-20	ADpSGEGDFXAEGGGVR*	0.22064	0.583817	T	1	-0.00027528	0.00022475
114	rs579459	T/C	2390	0.79	ABO (9q34.2)	-0.124 (0.011)	1.21e-28	ADpSGEGDFXAEGGGVR*/X-14304--leucylalanine	0.2245	0.58882	C	1	-0.0002729	0.00022467
115	rs4680	A/G	7344	0.51	COMT (22q11.21)	-0.049 (0.002)	4.66e-178	X-11593--O-methylascorbate*	0.23513	0.611338	A	1	0.00021657	0.00018242
116	rs4680	A/G	6000	0.51	COMT (22q11.21)	-0.044 (0.006)	1.31e-13	X-01911	0.23513	0.606068	A	1	0.00021657	0.00018242
117	rs4327428	A/C	7337	0.11	SLC6A20 (3p21.31)	-0.031 (0.004)	2.81e-12	X-11315	0.2405	0.614611	A	0.997538	0.00032887	0.00028019
118	rs649129	T/C	3788	0.22	ABO (9q34.2)	-0.085 (0.007)	9.26e-37	ADSGEGDFXAEGGGVR*/ADpSGEGDFXAEGGGVR*	0.24381	0.61779	T	0.99902	-0.00026219	0.00022495
119	rs1466788	A/G	7349	0.41	ALX3 (1p13.3)	-0.007 (0.001)	3.05e-16	carnitine	0.24989	0.627875	G	0.997704	0.00021323	0.00018532
120	rs2405522	A/G	7014	0.17	SLC22A4 (5q31.1)	-0.126 (0.011)	4.49e-29	tryptophan betaine	0.25026	0.623564	G	0.998566	-0.00027938	0.000243
121	rs10242455	A/G	6797	0.93	CYP3A5 (7q22.1)	0.221 (0.010)	1.67e-109	X-12063	0.2508	0.619745	G	0.999756	-0.00041837	0.0003643
122	rs11950562	A/C	7344	0.52	SLC22A4 (5q31.1)	0.036 (0.003)	2.31e-41	isovalerylcarnitine	0.26721	0.654884	C	0.998488	-0.00020257	0.00018257
123	rs11950562	A/C	2891	0.53	SLC22A4 (5q31.1)	0.030 (0.005)	6.75e-11	homostachydrine*	0.26721	0.649559	C	0.998488	-0.00020257	0.00018257
124	rs7061710	C/G	2773	0.23	FMO3 (1q24.3)	0.045 (0.006)	7.52e-14	X-11786--methylcysteine	0.28052	0.676415	C	0.998422	0.00023694	0.00021956
125	rs8051149	A/G	7368	0.21	SLC7A5 (16q24.2)	0.026 (0.003)	9.07e-26	kynurenine	0.28429	0.680022	A	0.990851	0.00022801	0.00021295
126	rs9842133	T/C	7349	0.66	PEX5L (3q26.33)	0.006 (0.001)	4.2e-12	carnitine	0.28968	0.687415	C	0.991632	0.000205	0.00019361
127	rs6804368	A/G	6279	0.57	GADL1 (3p24.1)	0.022 (0.002)	8.17e-21	X-12244--N-acetylcarnosine	0.29183	0.687064	G	0.992085	0.00019408	0.00018412
128	rs4073054	A/C	7340	0.63	NR1I3 (1q23.3)	0.016 (0.002)	4.42e-19	X-10395	0.29401	0.686789	A	1	-0.00019769	0.00018839
129	rs2694917	T/C	7350	0.81	GLS2 (12q13.2)	0.018 (0.002)	1.64e-29	glutamine/histidine	0.29983	0.694955	C	0.988654	0.00023872	0.00023024
130	rs17806888	T/C	6552	0.88	SUCLG2 (3p14.1)	-0.022 (0.003)	7.15e-11	succinylcarnitine	0.30621	0.704283	C	1	-0.00029037	0.00028378
131	rs2062541	A/G	7330	0.61	ABCC1 (16p13.11)	-0.018 (0.002)	1.05e-25	hexanoylcarnitine/octanoylcarnitine	0.31216	0.712487	A	0.996616	0.00018939	0.00018738
132	rs2062541	A/G	6543	0.62	ABCC1 (16p13.11)	0.020 (0.003)	5.76e-13	X-13435	0.31216	0.70709	A	0.996616	0.00018939	0.00018738
133	rs9393915	T/C	6990	0.22	ELOVL2 (6p24.2)	0.042 (0.004)	1.42e-22	docosapentaenoate (n3 DPA; 22:5n3)/X-12627	0.31972	0.718769	T	0.99751	-0.00021526	0.00021633
134	rs5030062	A/C	4452	0.61	KNG1 (3q27.3)	-0.072 (0.010)	5.94e-13	bradykinin, des-arg(9)	0.32444	0.723937	C	1	0.00018593	0.00018869
135	rs12141041	T/C	7222	0.47	HAO2 (1p12)	-0.025 (0.004)	1.77e-12	alpha-hydroxyisovalerate	0.32669	0.723558	C	0.993714	-0.00017974	0.00018326
136	rs2576452	T/C	7345	0.44	MBOAT7 (19q13.42)	0.028 (0.003)	2.39e-29	arachidonate (20:4n6)/1-arachidonoylglycerophosphoinositol	0.32934	0.724064	T	0.991344	0.00018052	0.00018507
137	rs559555	A/T	7300	0.56	SRD5A2 (2p23.1)	0.036 (0.003)	1.24e-44	X-11444/X-12844	0.33541	0.732026	A	0.99299	-0.00017752	0.00018429
138	rs559555	A/T	7313	0.56	SRD5A2 (2p23.1)	0.033 (0.003)	4.4e-22	X-11444	0.33541	0.726722	A	0.99299	-0.00017752	0.00018429
139	rs559555	A/T	6857	0.56	SRD5A2 (2p23.1)	0.031 (0.004)	6.54e-19	X-11470	0.33541	0.721493	A	0.99299	-0.00017752	0.00018429
140	rs2066938	A/G	7349	0.74	SLCO1B1 (12p12.1)	-0.211 (0.004)	0	butyrylcarnitine	0.35059	0.74876	G	1	0.00019539	0.00020933
141	rs4986894	T/C	6486	0.84	CYP2C9 (10q23.33)	-0.042 (0.006)	5.55e-12	X-14473	0.35347	0.749557	C	0.999857	0.00023761	0.00025607
142	rs924135	A/T	6552	0.38	ABCC1 (16p13.11)	-0.017 (0.002)	1.52e-19	succinylcarnitine	0.3549	0.747289	T	0.997804	0.00017318	0.0001872
143	rs6901004	C/G	7355	0.57	SLC16A10 (6q21)	-0.006 (0.001)	1.08e-11	tryptophan	0.35602	0.744405	G	0.991287	-0.00017044	0.00018467
144	rs11101730	A/T	7363	0.94	PAOX (10q26.3)	-0.055 (0.008)	3.28e-13	X-03056--N-[3-(2-Oxopyrrolidin-1-yl)propyl]acetamide	0.36646	0.760913	T	0.999726	-0.00030691	0.00033983
145	rs13375749	T/C	7256	0.78	CPT2 (1p32.3)	0.030 (0.003)	2.8e-28	glutaroyl carnitine	0.37295	0.769049	C	0.994325	0.00019455	0.00021836
146	rs4784054	A/G	5702	0.11	GOT2 (16q21)	0.035 (0.004)	2.31e-21	phenyllactate (PLA)	0.37307	0.764027	A	0.997997	-0.00027156	0.00030487
147	rs7849270	A/G	6530	0.3	CRAT (9q34.11)	0.025 (0.003)	2.82e-21	C-glycosyltryptophan*/succinylcarnitine	0.37324	0.759175	G	0.995884	0.00017665	0.00019839
148	rs2731672	T/C	2930	0.26	F12 (5q35.3)	0.179 (0.017)	6.32e-26	X-12038/bradykinin, des-arg(9)	0.3792	0.766086	G	1	0.00046508	0.00052888
149	rs2734331	A/G	6857	0.97	SKIV2L (6p21.32)	0.073 (0.010)	6.56e-13	X-11470	0.3792	0.760945	G	1	0.00046508	0.00052888
150	rs4947534	T/C	7349	0.25	PSPH (7p11.2)	-0.018 (0.002)	1.96e-14	serine	0.38035	0.758164	C	0.994329	0.0001857	0.00021168
151	rs4625783	T/C	7346	0.43	CCDC57 (17q25.3)	-0.019 (0.003)	3.9e-13	3-(4-hydroxyphenyl)lactate	0.38827	0.768826	C	0.99984	0.00016012	0.00018559
152	rs601338	A/G	3788	0.43	FUT2 (19q13.33)	-0.055 (0.006)	1.65e-20	ADSGEGDFXAEGGGVR*/ADpSGEGDFXAEGGGVR*	0.40875	0.804054	A	1	0.00015036	0.00018201
153	rs601338	A/G	3845	0.43	FUT2 (19q13.33)	0.041 (0.006)	2.52e-11	ADpSGEGDFXAEGGGVR*	0.40875	0.798799	A	1	0.00015036	0.00018201
154	rs3738934	T/C	6234	0.62	ACADL (2q34)	-0.106 (0.004)	1.21e-134	X-13431--nonanoylcarnitine*	0.4251	0.825356	C	0.997143	0.00015061	0.00018882
155	rs4949874	T/C	7330	0.7	ACADM (1p31.1)	-0.073 (0.003)	2.02e-172	acetylcarnitine/hexanoylcarnitine	0.43456	0.83828	C	0.999346	-0.00015452	0.00019775
156	rs2070895	A/G	7317	0.21	LIPC (15q22.1)	0.030 (0.003)	1.36e-18	1-palmitoylglycerophosphoethanolamine	0.43887	0.841167	A	0.996975	-0.00017072	0.00022054
157	rs7552404	A/G	7345	0.7	ACADM (1p31.1)	0.075 (0.004)	1.27e-77	octanoylcarnitine	0.451	0.858911	G	0.999414	-0.00014906	0.00019776
158	rs7552404	A/G	7320	0.7	ACADM (1p31.1)	0.056 (0.004)	3.32e-43	decanoylcarnitine	0.451	0.853475	G	0.999414	-0.00014906	0.00019776
159	rs12829704	A/G	6876	0.19	SLCO1B1 (12p12.1)	-0.042 (0.005)	9.49e-21	octadecanedioate	0.4644	0.873306	A	0.996999	0.0001717	0.00023468
160	rs8012	A/G	7256	0.44	GCDH (19p13.13)	0.037 (0.003)	6.36e-45	glutaroyl carnitine	0.46518	0.869305	G	1	0.00013194	0.00018066
161	rs6151429	T/C	7318	0.93	ARSA (22q13.33)	-0.029 (0.003)	6.51e-18	X-11423--O-sulfo-L-tyrosine	0.4723	0.877129	C	1	0.00024372	0.0003391
162	rs6151429	T/C	6755	0.93	ARSA (22q13.33)	-0.025 (0.004)	5.38e-13	X-12749	0.4723	0.871714	C	1	0.00024372	0.0003391
163	rs8002180	T/C	6279	0.72	ABCC4 (13q32.1)	-0.024 (0.002)	8.23e-23	X-12244--N-acetylcarnosine	0.47614	0.87341	C	0.998931	0.0001456	0.00020434
164	rs2740	A/G	7320	0.71	PDXDC1 (16p13.11)	-0.022 (0.002)	5.29e-32	linoleate (18:2n6)/dihomo-linolenate (20:3n3 or n6)	0.48713	0.888121	G	0.999813	0.00013862	0.00019949
165	rs10468017	T/C	7317	0.29	LIPC (15q22.1)	0.019 (0.003)	3.33e-12	1-palmitoylglycerophosphoethanolamine	0.48744	0.8833	T	1	0.00013882	0.00019992
166	rs1053941	T/G	7327	0.23	2. NASP (1p34.1)	-0.017 (0.003)	4.99e-11	erythritol	0.50057	0.901629	T	0.999009	0.00014518	0.00021553
167	rs13222543	T/C	7338	0.02	ZCWPW1 (7q22.1)	-0.477 (0.026)	6.8e-74	androsterone sulfate	0.51773	0.926954	T	1	-0.00042512	0.00065721
168	rs13222543	T/C	7326	0.02	ZCWPW1 (7q22.1)	-0.347 (0.024)	3.31e-47	epiandrosterone sulfate	0.51773	0.921436	T	1	-0.00042512	0.00065721
169	rs13222543	T/C	6934	0.02	ZCWPW1 (7q22.1)	-0.263 (0.028)	1.18e-20	5alpha-androstan-3beta,17beta-diol disulfate	0.51773	0.915984	T	1	-0.00042512	0.00065721
170	rs4713169	C/G	6987	0.42	ELOVL2 (6p24.2)	-0.032 (0.004)	2.87e-14	X-12627	0.51834	0.911669	C	0.994146	-0.00011941	0.00018487
171	rs662138	C/G	7365	0.83	SLC22A1 (6q25.3)	0.077 (0.005)	4.98e-49	isobutyrylcarnitine	0.5222	0.913087	G	1	-0.00014968	0.00023389
172	rs662138	C/G	7322	0.83	SLC22A1 (6q25.3)	0.063 (0.006)	9.38e-25	X-11261	0.5222	0.907778	G	1	-0.00014968	0.00023389
173	rs662138	C/G	7363	0.83	SLC22A1 (6q25.3)	0.034 (0.004)	1.04e-22	X-03056--N-[3-(2-oxopyrrolidin-1-yl)propyl]acetamide	0.5222	0.902531	G	1	-0.00014968	0.00023389
174	rs662138	C/G	7364	0.83	SLC22A1 (6q25.3)	0.021 (0.003)	3.15e-14	propionylcarnitine	0.5222	0.897344	G	1	-0.00014968	0.00023389
175	rs7727544	T/C	7364	0.56	SLC22A4 (5q31.1)	-0.015 (0.002)	6.61e-16	propionylcarnitine	0.52451	0.896163	T	0.999888	0.00011685	0.0001836
176	rs3800993	T/C	7301	0.17	MGAM (7q34)	0.029 (0.004)	1.53e-15	1,5-anhydroglucitol (1,5-AG)	0.52706	0.895403	T	0.996279	0.00015167	0.0002398
177	rs1934963	T/C	7362	0.8	CYP2C9 (10q23.33)	0.029 (0.002)	8.69e-65	X-11787	0.52985	0.895057	C	0.997131	0.00014363	0.00022863
178	rs715	T/C	7356	0.71	CPS1 (2q34)	-0.076 (0.003)	1.58e-147	glycine	0.53309	0.895471	C	0.989401	-0.00012327	0.00019777
179	rs715	T/C	6715	0.71	CPS1 (2q34)	-0.091 (0.006)	6.66e-58	N-acetylglycine	0.53309	0.890469	C	0.989401	-0.00012327	0.00019777
180	rs715	T/C	7329	0.72	CPS1 (2q34)	-0.033 (0.003)	7.15e-35	X-08988	0.53309	0.885522	C	0.989401	-0.00012327	0.00019777
181	rs715	T/C	7373	0.71	CPS1 (2q34)	-0.045 (0.004)	9.63e-25	creatine	0.53309	0.880629	C	0.989401	-0.00012327	0.00019777
182	rs715	T/C	7349	0.71	CPS1 (2q34)	-0.022 (0.002)	2.69e-21	serine	0.53309	0.875791	C	0.989401	-0.00012327	0.00019777
183	rs715	T/C	7357	0.71	CPS1 (2q34)	0.022 (0.003)	2.08e-19	betaine	0.53309	0.871005	C	0.989401	-0.00012327	0.00019777
184	rs715	T/C	7354	0.71	CPS1 (2q34)	0.036 (0.004)	2.46e-16	pyroglutamine*	0.53309	0.866271	C	0.989401	-0.00012327	0.00019777
185	rs715	T/C	7256	0.72	CPS1 (2q34)	0.022 (0.003)	3.5e-16	glutaroyl carnitine	0.53309	0.861589	C	0.989401	-0.00012327	0.00019777
186	rs11161521	T/C	7340	0.7	ACADM (1p31.1)	0.070 (0.003)	6.42e-100	hexanoylcarnitine	0.5376	0.864206	C	0.999087	-0.00012229	0.00019838
187	rs11161521	T/C	7219	0.7	ACADM (1p31.1)	0.061 (0.004)	1.22e-63	cis-4-decenoyl carnitine	0.5376	0.859585	C	0.999087	-0.00012229	0.00019838
188	rs2851391	T/C	7357	0.46	CBS (21q22.3)	-0.012 (0.002)	1.15e-11	betaine	0.54107	0.860532	C	0.996791	0.0001118	0.00018292
189	rs503279	T/C	3777	0.53	FUT2 (19q13.33)	0.045 (0.006)	1.11e-13	DSGEGDFXAEGGGVR*/ADpSGEGDFXAEGGGVR*	0.54485	0.861958	C	1	0.00011054	0.00018257
190	rs4921914	T/C	5195	0.78	NAT2 (8p22)	0.088 (0.005)	1.09e-60	1-methylxanthine	0.54803	0.862426	T	1	0.00013217	0.00022003
191	rs246234	C/G	7256	0.3	ABCC1 (16p13.11)	-0.020 (0.003)	2.56e-14	glutaroyl carnitine	0.55046	0.861715	G	0.992538	0.00011884	0.00019903
192	rs12246027	A/G	5768	0.27	DIP2C (10p15.3)	0.012 (0.002)	1.05e-10	X-13548	0.56141	0.874279	A	0.989346	0.00012018	0.00020693
193	rs10206899	T/C	7146	0.78	NAT8 (2p13.2)	0.221 (0.005)	0	N-acetylornithine	0.56283	0.871949	C	1	-0.00012715	0.00021975
194	rs10206899	T/C	7362	0.78	NAT8 (2p13.2)	0.040 (0.002)	7.74e-123	X-11787	0.56283	0.867454	C	1	-0.00012715	0.00021975
195	rs10206899	T/C	5694	0.78	NAT8 (2p13.2)	0.025 (0.003)	1.73e-14	X-13477	0.56283	0.863006	C	1	-0.00012715	0.00021975
196	rs9635324	A/G	7340	0.61	IVD (15q15.1)	-0.036 (0.003)	8.75e-43	propionylcarnitine/isovalerylcarnitine	0.57008	0.869663	G	0.995077	0.00010623	0.00018705
197	rs9635324	A/G	7344	0.61	IVD (15q15.1)	0.034 (0.003)	1.89e-35	isovalerylcarnitine	0.57008	0.865248	G	0.995077	0.00010623	0.00018705
198	rs10211524	A/G	7365	0.42	SLC1A4 (2p14)	0.019 (0.002)	5.59e-16	2-aminobutyrate	0.57577	0.869471	A	0.98407	0.00010389	0.00018566
199	rs6498540	A/G	7358	0.7	PDXDC1 (16p13.11)	0.017 (0.003)	2.55e-11	dihomo-linolenate (20:3n3 or n6)	0.58157	0.873816	G	0.997791	0.00010953	0.00019875
200	rs13538	A/G	7130	0.78	FADS1 (11q12.2)	0.223 (0.005)	0	N-acetylornithine/myo-inositol	0.59022	0.882379	G	1	-0.0001182	0.0002195
201	rs13538	A/G	7132	0.78	NAT8 (2p13.2)	0.119 (0.004)	7.89e-157	X-12510--2-aminooctanoic acid	0.59022	0.877989	G	1	-0.0001182	0.0002195
202	rs445925	A/G	5510	0.08	APOE (19q13.32)	0.089 (0.009)	4.65e-23	X-11820/cholesterol	0.60166	0.890576	A	1	0.00015294	0.00029299
203	rs170149	A/G	7364	0.07	SLC13A5 (17p13.2)	0.026 (0.004)	1.42e-13	citrate	0.60454	0.890431	A	0.990966	0.00018199	0.00035142
204	rs10469966	A/G	2759	0.25	NAT8 (2p13.2)	0.102 (0.007)	1.12e-51	X-12093	0.60519	0.887019	A	0.984583	-0.00010917	0.00021119
205	rs1934955	A/G	7369	0.71	CYP2C8 (10q23.33)	-0.030 (0.004)	3.33e-16	X-02249	0.60886	0.888045	G	0.99861	-0.00010364	0.00020254
206	rs2160860	A/T	7066	0.61	IDO1 (8p11.21)	0.012 (0.002)	7.35e-11	X-12100--hydroxytryptophan*	0.62799	0.9115	T	0.982635	-9.1596e-05	0.00018903
207	rs2330809*	T/C	1982	0.32	GGT1 (22q11.23)	-0.055 (0.007)	5.38e-143	cysteine-glutathione disulfide	0.63368	0.915316	C	0.9973	-9.0934e-05	0.00019082
208	rs4690909	C/G	6520	0.69	ETFDH (4q32.1)	0.056 (0.004)	1.76e-57	octanoylcarnitine/X-13435	0.63962	0.919454	C	1	9.2275e-05	0.00019707
209	rs1163251	T/C	7349	0.6	PHGDH (1p12)	0.019 (0.002)	7.05e-27	serine	0.6478	0.926757	C	0.976312	-8.5716e-05	0.00018764
210	rs7809234	A/T	4830	0.88	DDC (7p12.2)	0.049 (0.007)	5.57e-14	indoleacetate/N2,N2-dimethylguanosine	0.65675	0.935087	T	0.993395	0.00012606	0.00028365
211	rs1030420	T/C	6549	0.19	ADHFE1 (8q13.1)	-0.022 (0.003)	1.02e-11	X-04499--3,4-dihydroxybutyrate	0.65743	0.931619	T	0.996353	-0.00010438	0.00023537
212	rs4351	A/G	2709	0.48	ACE (17q23.3)	-0.058 (0.006)	3.64e-22	X-14189--leucylalanine	0.6621	0.933811	A	0.991985	-8.007e-05	0.00018322
213	rs4351	A/G	3838	0.48	ACE (17q23.3)	-0.046 (0.005)	1.24e-19	aspartylphenylalanine	0.6621	0.929427	A	0.991985	-8.007e-05	0.00018322
214	rs4351	A/G	2400	0.46	ACE (17q23.3)	-0.053 (0.006)	3.11e-17	X-14304--leucylalanine	0.6621	0.925084	A	0.991985	-8.007e-05	0.00018322
215	rs4351	A/G	1780	0.47	ACE (17q23.3)	-0.044 (0.006)	1.17e-14	X-14205--alpha-glutamyltyrosine	0.6621	0.920781	A	0.991985	-8.007e-05	0.00018322
216	rs131794	A/C	7354	0.21	TYMP (22q13.33)	0.015 (0.002)	4.37e-16	uridine	0.6648	0.920256	C	1	9.7019e-05	0.00022391
217	rs6968554	A/G	7274	0.38	AHR (7p21.1)	0.064 (0.009)	8.68e-14	caffeine	0.66624	0.917999	G	0.998076	-8.1779e-05	0.0001896
218	rs10112574	A/G	6520	0.2	ADHFE1 (8q13.1)	-0.025 (0.003)	2.82e-14	X-04499--3,4-dihydroxybutyrate/C-glycosyltryptophan*	0.66994	0.918863	A	0.996338	-9.8396e-05	0.00023086
219	rs272889	A/G	7330	0.37	SLC22A4 (5q31.1)	-0.039 (0.003)	2.56e-51	valine/isovalerylcarnitine	0.68382	0.933617	G	1	-7.6989e-05	0.00018904
220	rs296396	T/C	7355	0.17	SULT2A1 (19q13.32)	-0.175 (0.009)	1.48e-92	4-androsten-3beta,17beta-diol disulfate 1	0.68786	0.934864	C	0.994215	9.9838e-05	0.0002485
221	rs296396	T/C	7346	0.16	SULT2A1 (19q13.32)	-0.046 (0.007)	1.17e-12	dehydroisoandrosterone sulfate (DHEA-S)	0.68786	0.930634	C	0.994215	9.9838e-05	0.0002485
222	rs10988217	A/G	6552	0.39	CRAT (9q34.12)	-0.016 (0.002)	1.36e-18	succinylcarnitine	0.6894	0.928516	G	0.984522	7.5063e-05	0.00018781
223	rs4343	A/G	2510	0.47	ACE (17q23.3)	-0.059 (0.005)	1.21e-37	aspartylphenylalanine/X-14450--phenylalanylleucine	0.69599	0.933188	A	1	-7.1381e-05	0.00018268
224	rs419291	T/C	7349	0.37	SLC22A4 (5q31.1)	0.008 (0.001)	3.1e-18	carnitine	0.69845	0.932306	C	0.98879	-7.3538e-05	0.00018982
225	rs1509123	T/C	7364	0.05	SLC13A5 (17p13.2)	-0.025 (0.004)	5.2e-09	citrate	0.69937	0.929385	T	1	-0.00014524	0.00037609
226	rs7570971	A/C	7301	0.33	RAB3GAP1 (2q21.3)	-0.037 (0.003)	7.86e-45	1,5-anhydroglucitol (1,5-AG)	0.70441	0.931941	A	1	7.6857e-05	0.00020259
227	rs296381	T/C	7250	0.83	SULT2A1 (19q13.33)	0.164 (0.006)	5.38e-143	X-11440	0.70973	0.934843	T	0.996993	9.1838e-05	0.00024673
228	rs296381	T/C	5953	0.83	SULT2A1 (19q13.40)	0.053 (0.008)	1.07e-10	X-13429	0.70973	0.930742	T	0.996993	9.1838e-05	0.00024673
229	rs274567	T/C	7356	0.37	SLC22A4 (5q31.1)	0.018 (0.003)	2.85e-12	acetylcarnitine4	0.71581	0.934617	T	0.999601	6.886e-05	0.00018914
230	rs56322409*	T/C	7325	0.63	ALDH18A1 (10q24.1)	-0.011 (0.002)	1.07e-10	citrulline	0.72091	0.937183	C	0.999914	-6.7586e-05	0.00018919
231	rs6685187	A/G	7334	0.41	THEM4 (1q21.3)	-0.043 (0.004)	2.88e-26	X-12442--5,8-tetradecadienoate	0.72209	0.934653	G	0.998173	-6.6488e-05	0.00018694
232	rs4921913	T/C	6520	0.78	NAT2 (8p22)	-0.036 (0.003)	2.8e-47	4-acetamidobutanoate/N1-methyladenosine	0.72594	0.935586	T	0.999607	7.7046e-05	0.0002198
233	rs4814176	T/C	7343	0.4	SPTLC3 (20p12.1)	0.021 (0.002)	7.49e-33	X-10510/palmitoyl sphingomyelin	0.72636	0.93211	C	0.997283	6.5392e-05	0.00018685
234	rs4814176	T/C	7284	0.39	SPTLC3 (20p12.1)	0.022 (0.003)	2.97e-17	X-08402	0.72636	0.928127	C	0.997283	6.5392e-05	0.00018685
235	rs9392556	T/C	6543	0.66	ECI2 (6p25.2)	-0.036 (0.003)	4.03e-38	X-13435	0.72662	0.924508	C	0.997287	6.7134e-05	0.00019202
236	rs2071426	T/C	7330	0.71	CYP2C8 (10q23.33)	0.052 (0.007)	3.97e-14	X-11469	0.73053	0.925544	C	1	-6.9695e-05	0.00020235
237	rs2071426	T/C	7256	0.71	CYP2C8 (10q23.33)	0.055 (0.007)	6.87e-14	X-02269	0.73053	0.921639	C	1	-6.9695e-05	0.00020235
238	rs272869	A/G	7340	0.37	SLC22A4 (5q31.1)	0.022 (0.003)	1.4e-11	hexanoylcarnitine	0.73405	0.922189	G	0.999895	-6.4205e-05	0.00018898
239	rs8396	T/C	7320	0.7	ETFDH (4q32.1)	0.053 (0.004)	8.69e-38	decanoylcarnitine	0.74391	0.930666	C	1	-6.4918e-05	0.00019872
240	rs8396	T/C	7345	0.7	ETFDH (4q32.1)	0.048 (0.004)	1.38e-31	octanoylcarnitine	0.74391	0.926788	C	1	-6.4918e-05	0.00019872
241	rs8396	T/C	7219	0.7	ETFDH (4q32.1)	0.026 (0.004)	8.96e-13	cis-4-decenoyl carnitine	0.74391	0.922942	C	1	-6.4918e-05	0.00019872
242	rs1498694	A/G	7354	0.4	PAH (12q23.2)	0.008 (0.001)	7.34e-11	phenylalanine	0.7535	0.930977	G	0.998044	-5.8699e-05	0.00018692
243	rs10504073	T/C	7250	0.54	SNAI2 (8q11.21)	0.031 (0.003)	3.4e-32	lysine/glutaroyl carnitine	0.75751	0.93208	T	0.996611	5.6482e-05	0.00018294
244	rs1495741	A/G	5208	0.78	NAT2 (8p22)	0.057 (0.005)	1.04e-27	1-methylurate	0.75802	0.928885	A	1	6.7692e-05	0.00021972
245	rs12550729	T/C	7354	0.92	OPLAH (8q24.3)	0.064 (0.003)	5.97e-110	5-oxoproline	0.75851	0.925692	T	0.99818	-0.0001001	0.00032559
246	rs4788439	T/C	7354	0.08	SLC5A11 (16p12.1)	-0.027 (0.004)	6.59e-13	myo-inositol	0.75912	0.92267	T	0.996161	-0.0001122	0.00036591
247	rs835154*	A/G	7364	0.55	ANKH (5p15.2)	-0.012 (0.002)	5.42e-14	citrate	0.76101	0.921223	A	0.982391	5.626e-05	0.00018497
248	rs9400467	T/C	7358	0.71	SLC16A10 (6q21)	-0.012 (0.002)	6.54e-14	tyrosine	0.76112	0.917641	T	0.962855	-6.2145e-05	0.00020442
249	rs2547231	A/C	7240	0.83	SULT2A1 (19q13.32)	0.141 (0.005)	3.06e-191	X-11440/4-androsten-3beta,17beta-diol disulfate 2	0.76687	0.92086	A	0.999024	7.2732e-05	0.00024533
250	rs2547231	A/C	6934	0.83	SULT2A1 (19q13.32)	0.081 (0.008)	3.35e-22	5alpha-androstan-3beta,17beta-diol disulfate	0.76687	0.917177	A	0.999024	7.2732e-05	0.00024533
251	rs2547231	A/C	5856	0.83	SULT2A1 (19q13.32)	0.059 (0.007)	3.52e-16	X-12850	0.76687	0.913522	A	0.999024	7.2732e-05	0.00024533
252	rs2547231	A/C	4533	0.83	SULT2A1 (19q13.32)	0.041 (0.006)	2.82e-11	X-12456	0.76687	0.909897	A	0.999024	7.2732e-05	0.00024533
253	rs2270968	T/G	5306	0.26	MCCC1 (3q27.1)	0.031 (0.004)	1.31e-16	hydroxyisovaleroyl carnitine	0.77912	0.920778	G	1	5.8305e-05	0.00020789
254	rs9302065	A/G	6279	0.37	ABCC4 (13q32.1)	0.022 (0.002)	1.17e-19	X-12244--N-acetylcarnosine	0.78307	0.921803	G	0.995415	5.233e-05	0.00019007
255	rs721399	T/C	6523	0.72	NAT2 (8p22)	-0.029 (0.002)	3.95e-58	4-acetamidobutanoate	0.78509	0.920557	T	0.997323	5.5281e-05	0.00020272
256	rs17641971	T/C	7256	0.66	SULT2A1 (19q13.32)	-0.025 (0.003)	3.35e-22	glutaroyl carnitine	0.79476	0.928255	C	0.983348	5.0097e-05	0.00019258
257	rs273914	A/T	7263	0.37	SLC22A4 (5q31.1)	0.023 (0.004)	3.04e-11	oleoylcarnitine	0.79512	0.925062	T	0.999794	-4.8867e-05	0.00018819
258	rs4488133	A/T	7089	0.66	PYROXD2 (10q24.2)	0.282 (0.005)	0	X-12092	0.79805	0.924872	T	0.995	4.9204e-05	0.0001923
259	rs4488133	A/T	2759	0.7	PYROXD2 (10q24.2)	0.099 (0.007)	1.26e-48	X-12093	0.79805	0.921301	T	0.995	4.9204e-05	0.0001923
260	rs7822232	A/C	7092	0.92	OPLAH (8q24.3)	0.030 (0.004)	5.12e-15	X-14625	0.80644	0.927406	C	0.998638	8.0007e-05	0.00032654
261	rs2271316	C/G	2725	0.38	ALOX12 (17p13.1)	0.113 (0.011)	1.79e-23	X-12441--12-hydroxyeicosatetraenoate (12-HETE)	0.80713	0.924643	G	0.985394	4.5552e-05	0.00018659
262	rs6430553	T/C	7269	0.39	ACMSD (2q21.3)	-0.018 (0.003)	6.29e-12	X-12095--N1-methyl-3-pyridone-4-carboxamide	0.82074	0.936646	T	0.999186	-4.2828e-05	0.00018901
263	rs4362	T/C	2432	0.53	ACE (17q23.3)	0.061 (0.006)	1.37e-21	X-14208--phenylalanylserine	0.82357	0.936302	C	0.984364	-4.0972e-05	0.00018376
264	rs273913	T/C	7361	0.38	SLC22A4 (5q31.1)	0.026 (0.003)	1.08e-25	3-dehydrocarnitine*	0.8341	0.944681	C	0.999685	-3.9426e-05	0.00018824
265	rs15676	A/G	6939	0.71	CCBL1 (9q34.11)	0.019 (0.003)	1.33e-12	indolelactate	0.83528	0.942448	A	0.998401	-4.2156e-05	0.00020273
266	rs12602901	C/G	7363	0.17	RNF167 (17p13.2)	-0.037 (0.003)	1.15e-26	X-03056--N-[3-(2-Oxopyrrolidin-1-yl)propyl]acetamide	0.84432	0.949066	C	0.997688	4.66e-05	0.00023731
267	rs6693388	T/C	7300	0.69	THEM4 (1q21.3)	-0.041 (0.003)	3.72e-38	linoleate (18:2n6)/X-12442--5,8-tetradecadienoate	0.8452	0.946497	C	0.996218	3.8596e-05	0.00019768
268	rs2404602	A/G	7365	0.44	SCAPER (15q24.3)	0.026 (0.004)	3.56e-13	isobutyrylcarnitine	0.85241	0.95101	G	0.999138	-3.4196e-05	0.00018381
269	rs4144027	T/C	7316	0.6	ASPG (14q32.33)	0.012 (0.002)	1.33e-11	asparagine	0.85862	0.954377	C	1	3.3052e-05	0.00018555
270	rs13278849	A/G	6535	0.73	ADRA1A (8p21.2)	-0.013 (0.002)	2.79e-11	levulinate (4-oxovalerate)	0.87031	0.963788	A	0.993997	3.3895e-05	0.00020762
271	rs4675874	A/G	7049	0.71	AGXT (2q37.3)	-0.024 (0.003)	3.13e-20	X-12556	0.87584	0.966333	A	0.995779	3.1552e-05	0.00020194
272	rs1853207	T/C	6970	0.06	CYP2C9 (10q23.33)	0.109 (0.015)	9.58e-13	X-11247	0.88032	0.967705	T	0.999571	5.6454e-05	0.00037495
273	rs7542172	A/G	7327	0.15	DMBX1 (1p33)	-0.024 (0.003)	1.98e-12	erythritol	0.88457	0.968815	A	0.982566	-3.3594e-05	0.00023141
274	rs2540647	A/G	7353	0.09	PRODH (22q11.21)	-0.059 (0.003)	2.04e-70	valine/proline	0.88772	0.968716	A	0.994661	-4.6287e-05	0.00032784
275	rs13122250	T/C	7355	0.55	TDO2 (4q32.1)	0.006 (0.001)	8.95e-12	tryptophan	0.89216	0.970021	T	0.987014	-2.52e-05	0.00018589
276	rs1800775	A/C	7315	0.5	CETP (16q13)	0.013 (0.002)	1.02e-11	X-12038	0.89251	0.966886	A	1	2.4656e-05	0.00018246
277	rs12566232	A/C	6234	0.71	THEM4 (1q21.3)	-0.045 (0.005)	5.69e-19	X-13431--nonanoylcarnitine*	0.89396	0.96496	C	0.990915	2.7103e-05	0.00020334
278	rs316020	A/G	7100	0.09	SLC22A1 (6q25.3)	-0.183 (0.005)	2.77e-286	X-12798/phenylalanine	0.89688	0.96463	G	0.989325	3.89e-05	0.00030014
279	rs4787294	A/T	6119	0.93	SLC5A11 (16p12.1)	0.075 (0.008)	9.64e-21	scyllo-inositol	0.89786	0.962223	T	0.998396	-4.7609e-05	0.00037089
280	rs1697421	T/C	3777	0.52	ALPL (1p36.12)	-0.056 (0.006)	1.56e-20	DSGEGDFXAEGGGVR/ADpSGEGDFXAEGGGVR	0.90108	0.962225	T	1	2.2704e-05	0.00018267
281	rs1697421	T/C	3788	0.52	ALPL (1p36.12)	-0.042 (0.006)	3.38e-14	ADSGEGDFXAEGGGVR*/ADpSGEGDFXAEGGGVR*	0.90108	0.9588	T	1	2.2704e-05	0.00018267
282	rs316019	A/C	7119	0.09	SLC22A1 (6q25.3)	-0.181 (0.005)	1.56e-259	X-12798	0.90437	0.958889	C	0.988306	3.6082e-05	0.00030033
283	rs2035647	A/G	7322	0.21	AKR1D1 (7q35)	-0.029 (0.003)	2.18e-17	X-12844	0.91046	0.961935	G	0.997231	-2.5326e-05	0.00022522
284	rs17134585	T/C	7310	0.84	AKR1C4 (10p15.1)	0.043 (0.003)	2.95e-38	androsterone sulfate/epiandrosterone sulfate	0.91195	0.960116	C	0.999943	-2.7923e-05	0.00025251
285	rs10491431	A/C	2537	0.15	UGT3A1 (5p13.2)	0.081 (0.012)	1.59e-11	X-11445--5-alpha-pregnan-3beta,20alpha-disulfate	0.9124	0.95722	A	0.997804	2.8774e-05	0.00026157
286	rs247616	T/C	7329	0.32	CETP (16q13)	0.010 (0.001)	1.11e-11	X-11550	0.91574	0.957365	T	1	2.0625e-05	0.00019494
287	rs1046080	A/C	6850	0.74	PRRC2A (6p21.33)	0.027 (0.004)	1.19e-14	X-11444/X-11470	0.9173	0.955654	A	1	-2.1049e-05	0.00020271
288	rs1472631	A/G	6552	0.49	LACTB (15q22.2)	0.037 (0.002)	1.85e-88	succinylcarnitine	0.9194	0.954516	G	0.998969	1.8451e-05	0.00018233
289	rs4150581	A/G	7190	0.45	HPS5 (11p15.1)	-0.043 (0.003)	2.47e-37	3-(4-hydroxyphenyl)lactate/alpha-hydroxyisovalerate	0.92924	0.961394	G	0.994814	-1.6472e-05	0.00018549
290	rs2540641	A/C	7367	0.08	PRODH (22q11.21)	0.063 (0.004)	2.98e-59	proline	0.94506	0.974389	A	0.990611	2.1824e-05	0.0003167
291	rs6459467	A/G	6941	0.39	GMPR (6p22.3)	0.020 (0.003)	1.93e-16	hypoxanthine	0.95077	0.976908	A	0.996839	1.1595e-05	0.00018781
292	rs7775554	A/C	6279	0.53	PM20D2 (6q15)	0.019 (0.002)	1.35e-15	X-12244--N-acetylcarnosine	0.95096	0.973757	C	1	1.1235e-05	0.00018266
293	rs6679002	T/G	7356	0.59	ANGPTL3 (1p31.3)	0.014 (0.002)	2.16e-15	X-03094	0.9695	0.989353	T	0.99254	-7.1198e-06	0.0001862
294	rs2403254	T/C	7222	0.55	HPS5 (11p15.1)	-0.041 (0.004)	1.26e-30	alpha-hydroxyisovalerate	0.9749	0.99148	T	1	-5.8236e-06	0.00018507
295	rs8056893	A/C	7250	0.73	SLC7A6 (16q22.1)	0.044 (0.003)	2.5e-39	lysine/glutaroyl carnitine	0.99296	1.00642	A	0.99174	1.8236e-06	0.00020661
296	rs8056893	A/C	7256	0.73	SLC7A6 (16q22.1)	-0.030 (0.003)	2.23e-30	glutaroyl carnitine	0.99296	1.00302	A	0.99174	1.8236e-06	0.00020661
297	rs2863979	A/G	7363	0.72	SLC7A6 (16q22.1)	0.014 (0.002)	1.44e-17	lysine	0.99915	1.00588	A	0.99903	-2.1759e-07	0.00020376
298	rs2291429	A/C	7361	0.76	MARCH8 (10q11.21)	0.017 (0.003)	8.69e-11	3-dehydrocarnitine*	NA	#VALUE!	NA	NA	NA	NA
299	rs499368	A/T	7357	0.53	SLC6A12 (12p13.33)	-0.019 (0.003)	8.14e-13	betaine	NA	#VALUE!	NA	NA	NA	NA

## Sheet: sheet1
NO	MarkerName	Metabolite-associated SNPs								GUGC SNP-URATE								GUGC SNP-GOUT							UKBB SNP-CLINIC GOUT							UKBB SNP-SELF GOUT
		EA.OA	N	EAF2	Locus.ID.and.name..Cytoband.	Effect..SE.	P.value	BIOCHEMICAL.S.		p_gc	FDR-P	beta	se	A1	A2	n_total		P	FDR.P	beta	se	A1	A2		P	FDR.P	Allele	iscores	beta	se		p	FDR.P	Allele	iscores	beta	se
1	rs938554	C/G	7371	0.23	SLC2A9 (4p16.1)	-0.035 (0.002)	5.85e-93	urate		0	0	-0.38	0.0065	c	g	110053		4.19e-25	6.26405e-23	-0.46	0.044	c	g		5.0473e-45	1.50914e-42	G	0.999155	0.0031156	0.00022126		4.3036e-106	6.4339e-104	G	0.999155	0.0064017	0.00029254
2	rs6838021	A/G	7350	0.23	SLC2A9 (4p16.1)	-0.043 (0.003)	6.36e-68	urate/histidine		0	0	-0.38	0.0065	t	c	110002		4.15e-25	1.24085e-22	-0.46	0.044	t	c		2.8435e-44	4.25103e-42	C	0.998989	0.0030614	0.00021932		6.1013e-107	1.8243e-104	C	0.998989	0.0063712	0.00028997
3	rs16868246	C/G	7355	0.21	SLC2A9 (4p16.1)	0.010 (0.001)	1.78e-14	histidine		0	0	-0.38	0.0066	c	g	110054		1.05e-22	1.0465e-20	-0.44	0.044	c	g		2.92e-40	2.91027e-38	G	0.998304	0.0030025	0.00022603		7.0868e-99	7.06318e-97	G	0.998304	0.006309	0.00029885
4	rs1260326	T/C	7344	0.41	GCKR (2p23.3)	0.013 (0.002)	5.56e-14	alanine		1.30852e-40	4.34721e-39	0.077	0.0055	t	c	110195		3.57e-05	0.0015249	0.14	0.033	t	c		2.8149e-14	1.40276e-12	C	1	-0.0014187	0.00018651		2.1372e-36	1.06504e-34	C	1	-0.0030998	0.00024601
5	rs2762353	A/G	7333	0.45	SLC17A3 (6p22.2)	0.030 (0.004)	2.51e-13	4-androsten-3beta,17beta-diol disulfate 2*		4.23254e-56	2.53106e-54	-0.091	0.0055	a	g	109971		4.68e-05	0.00174915	-0.14	0.033	a	g		8.6627e-12	3.23768e-10	G	0.9995	0.0012562	0.00018399		1.5527e-26	6.63225e-25	G	0.9995	0.002589	0.00024284
6	rs1260326	T/C	7345	0.41	GCKR (2p23.3)	-0.044 (0.002)	1.3e-77	mannose		1.30852e-40	4.89061e-39	0.077	0.0055	t	c	110195		3.57e-05	0.00177905	0.14	0.033	t	c		2.8149e-14	1.68331e-12	C	1	-0.0014187	0.00018651		2.1372e-36	1.27805e-34	C	1	-0.0030998	0.00024601
7	rs1185567	A/G	7330	0.44	SLC17A3 (6p22.2)	-0.028 (0.003)	1.07e-26	dehydroisoandrosterone sulfate (DHEA-S)/4-androsten-3beta,17beta-diol disulfate 2*		2.38546e-57	1.78313e-55	-0.092	0.0055	a	g	110060		2.4e-05	0.001794	-0.14	0.033	a	g		8.2102e-12	3.50693e-10	G	1	0.0012577	0.00018401		2.3052e-26	8.61569e-25	G	1	0.0025803	0.00024286
8	rs1260326	T/C	7310	0.41	GCKR (2p23.3)	0.041 (0.002)	2.5e-148	glucose/mannose		1.30852e-40	5.58927e-39	0.077	0.0055	t	c	110195		3.57e-05	0.00213486	0.14	0.033	t	c		2.8149e-14	2.10414e-12	C	1	-0.0014187	0.00018651		2.1372e-36	1.59756e-34	C	1	-0.0030998	0.00024601
9	rs11754288	A/G	7330	0.44	SLC17A3 (6p22.2)	0.043 (0.006)	1.88e-12	X-11469		9.44578e-49	4.70715e-47	-0.086	0.0056	a	g	105532		0.000148917	0.00494735	-0.13	0.033	a	g		1.9727e-10	6.55375e-09	A	1	-0.001175	0.00018464		3.6372e-24	1.20836e-22	A	1	-0.0024714	0.0002437
10	rs2694917	T/C	7350	0.81	GLS2 (12q13.2)	0.018 (0.002)	1.64e-29	glutamine/histidine		0.00286635	0.0186312	-0.022	0.007	t	c	108711		0.0198258	0.455994	-0.099	0.042	t	c		0.29983	0.694955	C	0.988654	0.00023872	0.00023024		0.0002413	0.0031369	C	0.988654	0.0011152	0.00030375
11	rs2657879	A/G	7372	0.82	GLS2 (12q13.2)	0.015 (0.002)	6.15e-18	glutamine		8.80934e-05	0.00114521	-0.029	0.007	a	g	108371		0.0330667	0.494348	-0.089	0.041	a	g		0.12023	0.363119	G	1	0.0003662	0.00023568		0.0005729	0.00685188	G	1	0.0010708	0.00031092
12	rs12356193	A/G	7308	0.84	SLC16A9 (10q21.1)	0.024 (0.003)	8.36e-20	X-11381		3.89475e-19	6.46961e-18	0.074	0.0078	a	g	105387		0.0461349	0.510901	0.095	0.047	a	g		1.0328e-05	0.00016253	G	1	-0.0010772	0.00024425		4.6325e-11	7.29009e-10	G	1	-0.0021206	0.00032216
13	rs2657879	A/G	7226	0.83	GLS2 (12q13.2)	0.024 (0.003)	5.85e-19	gamma-glutamylglutamine		8.80934e-05	0.00119727	-0.029	0.007	a	g	108371		0.0330667	0.520366	-0.089	0.041	a	g		0.12023	0.366824	G	1	0.0003662	0.00023568		0.00057295	0.00658892	G	1	0.0010708	0.00031092
14	rs12356193	A/G	7364	0.84	SLC16A9 (10q21.1)	0.033 (0.003)	1.96e-33	propionylcarnitine		3.89475e-19	6.85017e-18	0.074	0.0078	a	g	105387		0.0461349	0.530551	0.095	0.047	a	g		1.0328e-05	0.00017156	G	1	-0.0010772	0.00024425		0.1946	0.465483	G	1	-0.00040042	0.00030871
15	rs12356193	A/G	7349	0.84	SLC16A9 (10q21.1)	0.027 (0.002)	3.69e-63	carnitine		3.89475e-19	7.27831e-18	0.074	0.0078	a	g	105387		0.0461349	0.551773	0.095	0.047	a	g		1.0328e-05	0.000181651	G	1	-0.0010772	0.00024425		4.6325e-11	8.14775e-10	G	1	-0.0021206	0.00032216
16	rs10022462	T/C	7365	0.45	PPM1K (4q22.1)	-0.012 (0.002)	4.55e-11	2-aminobutyrate		6.52921e-08	9.29636e-07	-0.032	0.0057	t	c	110211		0.0715927	0.668944	-0.061	0.034	t	c		1.5848e-09	4.73855e-08	T	0.99224	-0.0011137	0.00018452		1.1618e-17	3.47378e-16	T	0.99224	-0.0020882	0.00024404
17	rs3184504	T/C	7368	0.49	SH2B3 (12q24.12)	0.015 (0.002)	6.05e-18	kynurenine		2.6004e-10	4.09221e-09	0.036	0.0054	t	c	110202		0.0704051	0.679068	0.057	0.031	t	c		0.0076559	0.078935	C	1	-0.00048628	0.00018234		3.0369e-06	4.54017e-05	C	1	-0.001123	0.00024055
18	rs1395	A/G	7160	0.7	SLC5A6 (2p23.3)	0.017 (0.003)	8.14e-11	pantothenate		2.92017e-08	4.36566e-07	0.036	0.0061	a	g	103151		0.119912	0.731707	0.057	0.036	a	g		0.00035512	0.00530904	A	1	0.00070844	0.00019837		5.8119e-06	8.27504e-05	A	1	0.0011862	0.00026168
19	rs12566232	A/C	6234	0.71	THEM4 (1q21.3)	-0.045 (0.005)	5.69e-19	X-13431--nonanoylcarnitine*		0.00768728	0.0450686	0.018	0.0062	a	c	102843		0.100824	0.75366	-0.06	0.036	a	c		0.89396	0.96496	C	0.990915	2.7103e-05	0.00020334		0.36823	0.659286	C	0.990915	-0.00024137	0.00026826
20	rs1005390	T/G	7363	0.8	ABP1 (7q36.1)	0.026 (0.003)	2.5e-14	X-03056--N-[3-(2-Oxopyrrolidin-1-yl)propyl]acetamide		0.164526	0.327955	0.01	0.0068	t	g	109651		0.900983	0.945242	0.0053	0.042	t	g		0.0036912	0.0459862	G	0.978295	-0.0006574	0.00022642		0.67043	0.853015	G	0.978295	-0.00012709	0.00029864
21	rs1005390	T/G	6520	0.8	ABP1 (7q36.1)	-0.035 (0.004)	2.61e-16	4-acetamidobutanoate/X-03056--N-[3-(2-Oxopyrrolidin-1-yl)propyl]acetamide		0.164526	0.330156	0.01	0.0068	t	g	109651		0.900983	0.94857	0.0053	0.042	t	g		0.0036912	0.0479856	G	0.978295	-0.0006574	0.00022642		0.67043	0.856661	G	0.978295	-0.00012709	0.00029864
22	rs10112574	A/G	6520	0.2	ADHFE1 (8q13.1)	-0.025 (0.003)	2.82e-14	X-04499--3,4-dihydroxybutyrate/C-glycosyltryptophan*		0.00281672	0.0187156	-0.022	0.007	a	g	102626		0.922879	0.958128	0.0034	0.035	a	g		0.66994	0.918863	A	0.996338	-9.8396e-05	0.00023086		0.17013	0.458278	A	0.996338	-0.00041759	0.00030441
23	rs10206899	T/C	5694	0.78	NAT8 (2p13.2)	0.025 (0.003)	1.73e-14	X-13477		0.00117106	0.0100042	0.023	0.0066	t	c	105171		0.755916	0.965893	-0.012	0.039	t	c		0.56283	0.863006	C	1	-0.00012715	0.00021975		0.4796	0.77097	C	1	0.00020493	0.00028988
24	rs10206899	T/C	7362	0.78	NAT8 (2p13.2)	0.040 (0.002)	7.74e-123	X-11787		0.00117106	0.0102984	0.023	0.0066	t	c	105171		0.755916	0.970038	-0.012	0.039	t	c		0.56283	0.867454	C	1	-0.00012715	0.00021975		0.4796	0.775137	C	1	0.00020493	0.00028988
25	rs1030420	T/C	6549	0.19	ADHFE1 (8q13.1)	-0.022 (0.003)	1.02e-11	X-04499--3,4-dihydroxybutyrate		0.00723107	0.0432418	-0.019	0.0068	t	c	109890		0.821562	0.970937	-0.009	0.04	t	c		0.65743	0.931619	T	0.996353	-0.00010438	0.00023537		0.10368	0.373498	T	0.996353	-0.00050504	0.00031036
26	rs2405522	A/G	7014	0.17	SLC22A4 (5q31.1)	-0.126 (0.011)	4.49e-29	tryptophan betaine		0.167492	0.32732	0.01	0.0072	a	g	109966		0.796	0.971445	-0.011	0.043	a	g		0.25026	0.623564	G	0.998566	-0.00027938	0.000243		0.00044913	0.00559541	G	0.998566	-0.0011244	0.00032041
27	rs10206899	T/C	7146	0.78	NAT8 (2p13.2)	0.221 (0.005)	0	N-acetylornithine		0.00117106	0.0106105	0.023	0.0066	t	c	105171		0.755916	0.974219	-0.012	0.039	t	c		0.56283	0.871949	C	1	-0.00012715	0.00021975		0.4796	0.77935	C	1	0.00020493	0.00028988
28	rs3099557	A/G	4817	0.85	GBA3 (4p15.31)	-0.148 (0.011)	1.83e-39	X-11799		0.00149042	0.0123788	0.025	0.0075	a	g	108515		0.894078	0.979229	0.0062	0.046	a	g		0.0058334	0.0670841	A	0.99588	0.00071215	0.00025831		0.0019096	0.0196886	A	0.99588	0.0010604	0.00034163
29	rs10469966	A/G	2759	0.25	NAT8 (2p13.2)	0.102 (0.007)	1.12e-51	X-12093		0.00793726	0.0456392	-0.018	0.0065	a	g	109423		0.872278	0.980493	0.0064	0.039	a	g		0.60519	0.887019	A	0.984583	-0.00010917	0.00021119		0.85815	0.964612	A	0.984583	4.9792e-05	0.00027859
30	rs13538	A/G	7132	0.78	NAT8 (2p13.2)	0.119 (0.004)	7.89e-157	X-12510--2-aminooctanoic acid		0.00187978	0.0144116	0.021	0.0065	a	g	109951		0.722038	0.981315	-0.014	0.039	a	g		0.59022	0.877989	G	1	-0.0001182	0.0002195		0.47107	0.773901	G	1	0.00020869	0.00028956
31	rs1171617	T/G	7349	0.78	SLC16A9 (10q21.1)	0.036 (0.005)	1.61e-14	butyrylcarnitine		1.1361e-22	2.26463e-21	0.073	0.007	t	g	103747		0.318748	0.982532	0.045	0.045	t	g		0.35059	0.74876	G	1	0.00019539	0.00020933		2.043e-16	3.81786e-15	T	0.996432	0.0023427	0.000285
32	rs1498694	A/G	7354	0.4	PAH (12q23.2)	0.008 (0.001)	7.34e-11	phenylalanine		0.848299	0.95354	0.0011	0.0054	a	g	110097		0.972683	0.982542	-0.0011	0.033	a	g		0.7535	0.930977	G	0.998044	-5.8699e-05	0.00018692		0.0025853	0.0241564	G	0.998044	-0.00074306	0.0002466
33	rs13538	A/G	7130	0.78	NAT8 (2p13.2)	0.223 (0.005)	0	N-acetylornithine/myo-inositol		0.00187978	0.0147909	0.021	0.0065	a	g	109951		0.722038	0.985796	-0.014	0.039	a	g		0.59022	0.882379	G	1	-0.0001182	0.0002195		0.47107	0.778176	G	1	0.00020869	0.00028956
34	rs1053941	T/G	7327	0.23	2. NASP (1p34.1)	-0.017 (0.003)	4.99e-11	erythritol		0.00394679	0.0251083	0.02	0.0065	t	g	109900		0.44248	0.987325	0.03	0.038	t	g		0.50057	0.901629	T	0.999009	0.00014518	0.00021553		0.23004	0.513298	T	0.999009	0.00034128	0.00028434
35	rs715	T/C	7256	0.72	CPS1 (2q34)	0.022 (0.003)	3.5e-16	glutaroyl carnitine		0.000290877	0.00280555	0.026	0.0067	t	c	90950.9		0.424973	0.99271	0.032	0.04	t	c		0.53309	0.861589	C	0.989401	-0.00012327	0.00019777		0.34742	0.637292	C	0.989401	-0.00024514	0.0002609
36	rs715	T/C	7354	0.71	CPS1 (2q34)	0.036 (0.004)	2.46e-16	pyroglutamine*		0.000290877	0.00289907	0.026	0.0067	t	c	90950.9		0.424973	1.00053	0.032	0.04	t	c		0.53309	0.866271	C	0.989401	-0.00012327	0.00019777		0.34742	0.641226	C	0.989401	-0.00024514	0.0002609
37	rs1171615	T/C	7340	0.78	SLC16A9 (10q21.1)	0.025 (0.004)	4.05e-11	hexanoylcarnitine		8.00797e-23	1.71027e-21	0.074	0.0071	t	c	103715		0.311545	1.00164	0.046	0.045	t	c		7.6908e-07	1.53303e-05	T	0.996151	0.0010707	0.00021661		5.8826e-17	1.353e-15	T	0.996151	0.0023907	0.0002857
38	rs2863979	A/G	7363	0.72	SLC7A6 (16q22.1)	0.014 (0.002)	1.44e-17	lysine		0.218929	0.409123	-0.0077	0.0059	a	g	110022		0.453516	1.00445	-0.027	0.036	a	g		0.99915	1.00588	A	0.99903	-2.1759e-07	0.00020376		0.0010888	0.0120575	A	0.99903	0.00087775	0.00026871
39	rs1171614	T/C	7322	0.22	SLC16A9 (10q21.1)	-0.042 (0.006)	6.68e-14	X-11261		6.47735e-23	1.76066e-21	-0.074	0.0071	t	c	103697		0.292324	1.00465	-0.048	0.045	t	c		6.4482e-07	1.60668e-05	C	0.995276	0.0010788	0.00021674		7.1243e-17	1.42011e-15	C	0.995276	0.0023857	0.00028587
40	rs715	T/C	7357	0.71	CPS1 (2q34)	0.022 (0.003)	2.08e-19	betaine		0.000290877	0.00299904	0.026	0.0067	t	c	90950.9		0.424973	1.00847	0.032	0.04	t	c		0.53309	0.871005	C	0.989401	-0.00012327	0.00019777		0.34742	0.645209	C	0.989401	-0.00024514	0.0002609
41	rs174550	T/C	7330	0.67	FADS1 (11q12.2)	0.035 (0.003)	6.79e-24	adrenate (22:4n6)		0.0021341	0.0159524	-0.018	0.0057	t	c	110150		0.708304	1.00849	0.013	0.034	t	c		0.039529	0.196986	C	1	0.00039507	0.00019191		0.026011	0.155546	C	1	0.00056351	0.00025314
42	rs1171615	T/C	7119	0.78	SLC16A9 (10q21.1)	-0.048 (0.004)	3.19e-34	X-12798		8.00797e-23	1.84183e-21	0.074	0.0071	t	c	103715		0.311545	1.01252	0.046	0.045	t	c		7.6908e-07	1.64254e-05	T	0.996151	0.0010707	0.00021661		5.8826e-17	1.46575e-15	T	0.996151	0.0023907	0.0002857
43	rs1171614	T/C	7356	0.22	SLC16A9 (10q21.1)	-0.028 (0.003)	3.38e-23	acetylcarnitine		6.47735e-23	1.93673e-21	-0.074	0.0071	t	c	103697		0.292324	1.01634	-0.048	0.045	t	c		6.4482e-07	1.75274e-05	C	0.995276	0.0010788	0.00021674		7.1243e-17	1.52155e-15	C	0.995276	0.0023857	0.00028587
44	rs715	T/C	7349	0.71	CPS1 (2q34)	-0.022 (0.002)	2.69e-21	serine		0.000290877	0.00310615	0.026	0.0067	t	c	90950.9		0.424973	1.01654	0.032	0.04	t	c		0.53309	0.875791	C	0.989401	-0.00012327	0.00019777		0.34742	0.649241	C	0.989401	-0.00024514	0.0002609
45	rs1171615	T/C	7100	0.78	SLC16A9 (10q21.1)	0.077 (0.004)	2.4e-95	carnitine/X-12798		8.00797e-23	1.99532e-21	0.074	0.0071	t	c	103715		0.311545	1.02365	0.046	0.045	t	c		7.6908e-07	1.76888e-05	T	0.996151	0.0010707	0.00021661		5.8826e-17	1.599e-15	T	0.996151	0.0023907	0.0002857
46	rs6430553	T/C	7269	0.39	ACMSD (2q21.3)	-0.018 (0.003)	6.29e-12	X-12095--N1-methyl-3-pyridone-4-carboxamide		0.00416249	0.0259288	-0.017	0.0055	t	c	109681		0.362899	1.02365	-0.03	0.033	t	c		0.82074	0.936646	T	0.999186	-4.2828e-05	0.00018901		0.6125	0.824944	T	0.999186	0.00012629	0.00024934
47	rs715	T/C	7373	0.71	CPS1 (2q34)	-0.045 (0.004)	9.63e-25	creatine		0.000290877	0.00322119	0.026	0.0067	t	c	90950.9		0.424973	1.02473	0.032	0.04	t	c		0.53309	0.880629	C	0.989401	-0.00012327	0.00019777		0.34742	0.653324	C	0.989401	-0.00024514	0.0002609
48	rs968567	T/C	7362	0.18	FADS1 (11q12.2)	0.040 (0.005)	2.84e-19	1-eicosatrienoylglycerophosphocholine*		0.0116015	0.0630698	0.02	0.0075	t	c	110066		0.2812	1.02535	-0.049	0.044	t	c		0.00079507	0.0108057	T	0.998962	0.00078257	0.00023329		0.002018	0.0194639	T	0.998962	0.00095015	0.00030773
49	rs174535	T/C	7369	0.67	FADS1 (11q12.2)	-0.044 (0.004)	2.82e-36	1-linoleoylglycerophosphoethanolamine*		0.00232309	0.0165382	-0.018	0.0057	t	c	110127		0.682213	1.03021	0.014	0.034	t	c		0.018655	0.132806	C	1	0.00044994	0.00019127		0.019755	0.123057	C	1	0.00058812	0.00025231
50	rs2291429	A/C	7361	0.76	MARCH8 (10q11.21)	0.017 (0.003)	8.69e-11	3-dehydrocarnitine*		0.0009859	0.009212	-0.022	0.0062	a	c	109969		0.476767	1.03299	0.027	0.038	a	c		NA	NA	NA	NA	NA	NA		NA	NA	NA	NA	NA	NA
51	rs715	T/C	7329	0.72	CPS1 (2q34)	-0.033 (0.003)	7.15e-35	X-08988		0.000290877	0.00334508	0.026	0.0067	t	c	90950.9		0.424973	1.03306	0.032	0.04	t	c		0.53309	0.885522	C	0.989401	-0.00012327	0.00019777		0.34742	0.657459	C	0.989401	-0.00024514	0.0002609
52	rs174535	T/C	7063	0.66	FADS1 (11q12.2)	0.056 (0.003)	1.86e-94	1-arachidonoylglycerophosphocholine*		0.00232309	0.0169416	-0.018	0.0057	t	c	110127		0.682213	1.03544	0.014	0.034	t	c		0.018655	0.136045	C	1	0.00044994	0.00019127		0.019755	0.125675	C	1	0.00058812	0.00025231
53	rs968567	T/C	7358	0.18	FADS1 (11q12.2)	0.033 (0.004)	2.14e-21	dihomo-linolenate (20:3n3 or n6)		0.159218	0.326069	-0.0086	0.0058	a	g	110096		0.2812	1.03801	-0.049	0.044	t	c		0.00079507	0.0113203	T	0.998962	0.00078257	0.00023329		0.002018	0.0201127	T	0.998962	0.00095015	0.00030773
54	rs4625783	T/C	7346	0.43	CCDC57 (17q25.3)	-0.019 (0.003)	3.9e-13	3-(4-hydroxyphenyl)lactate		0.00656432	0.0400558	0.016	0.0054	t	c	109829		0.347428	1.03881	0.032	0.033	t	c		0.38827	0.768826	C	0.99984	0.00016012	0.00018559		0.0086885	0.0666118	C	0.99984	-0.00064254	0.00024486
55	rs715	T/C	6715	0.71	CPS1 (2q34)	-0.091 (0.006)	6.66e-58	N-acetylglycine		0.000290877	0.00347888	0.026	0.0067	t	c	90950.9		0.424973	1.04153	0.032	0.04	t	c		0.53309	0.890469	C	0.989401	-0.00012327	0.00019777		0.34742	0.661647	C	0.989401	-0.00024514	0.0002609
56	rs964184	C/G	7356	0.86	ZNF259 (11q23.3)	-0.025 (0.003)	7.95e-15	X-03094		0.0228775	0.102095	-0.019	0.0078	c	g	109994		0.679742	1.04227	-0.02	0.048	c	g		0.089361	0.281252	C	1	-0.00045651	0.00026873		1.7503e-05	0.000237882	C	1	-0.0015223	0.00035447
57	rs11825181	A/G	2759	0.08	APOA5 (11q23.3)	0.076 (0.011)	2.93e-11	1-linoleoylglycerol (1-monolinolein)		0.77894	0.916941	0.0032	0.011	a	g	103104		0.656309	1.04381	0.029	0.064	a	g		0.017881	0.157248	A	1	0.00086189	0.00036396		0.0017456	0.0186405	A	1	0.0015029	0.0004801
58	rs715	T/C	7356	0.71	CPS1 (2q34)	-0.076 (0.003)	1.58e-147	glycine		0.000290877	0.00362384	0.026	0.0067	t	c	90950.9		0.424973	1.05014	0.032	0.04	t	c		0.53309	0.895471	C	0.989401	-0.00012327	0.00019777		0.34742	0.665888	C	0.989401	-0.00024514	0.0002609
59	rs7727544	T/C	7364	0.56	SLC22A4 (5q31.1)	-0.015 (0.002)	6.61e-16	propionylcarnitine		0.00171492	0.0138584	0.018	0.0054	t	c	109805		0.568121	1.05508	0.019	0.032	t	c		0.52451	0.896163	T	0.999888	0.00011685	0.0001836		0.1946	0.465483	G	1	-0.00040042	0.00030871
60	rs174538	A/G	7373	0.3	FADS1 (11q12.2)	-0.026 (0.004)	8.9e-14	docosapentaenoate (n3 DPA; 22:5n3)		0.00259626	0.018053	0.019	0.0059	a	g	110032		0.594565	1.05818	-0.019	0.036	a	g		0.027854	0.160161	A	1	0.00043111	0.00019602		0.030284	0.177547	A	1	0.00056015	0.00025857
61	rs174601	T/C	7330	0.34	FADS1 (11q12.2)	-0.034 (0.004)	7.93e-16	stearidonate (18:4n3)		0.00260111	0.0176757	0.019	0.006	t	c	108411		0.619707	1.05881	-0.019	0.037	t	c		0.089562	0.278948	T	1	0.00031976	0.00018835		0.070396	0.288334	T	1	0.00044954	0.00024845
62	rs8056893	A/C	7250	0.73	SLC7A6 (16q22.1)	0.044 (0.003)	2.5e-39	lysine/glutaroyl carnitine		0.166221	0.32914	-0.0088	0.006	a	c	109874		0.424276	1.06604	-0.029	0.036	a	c		0.99296	1.00642	A	0.99174	1.8236e-06	0.00020661		0.00277	0.0250979	A	0.99174	0.00081526	0.00027246

## Sheet: Sheet2
NO	MarkerName	Metabolite-associated SNPs								GUGC SNP-URATE
		EA.OA	N	EAF2	Locus.ID.and.name..Cytoband.	Effect..SE.	P.value	BIOCHEMICAL.S.		p_gc	FDR-P	beta	se	A1	A2	n_total
1	rs938554	C/G	7371	0.23	SLC2A9 (4p16.1)	-0.035 (0.002)	5.85e-93	urate		0	0	-0.38	0.0065	c	g	110053	UP
2	rs6838021	A/G	7350	0.23	SLC2A9 (4p16.1)	-0.043 (0.003)	6.36e-68	urate/histidine		0	0	-0.38	0.0065	t	c	110002	UP
3	rs16868246	C/G	7355	0.21	SLC2A9 (4p16.1)	0.010 (0.001)	1.78e-14	histidine		0	0	-0.38	0.0066	c	g	110054	DOWN
4	rs1260326	T/C	7344	0.41	GCKR (2p23.3)	0.013 (0.002)	5.56e-14	alanine		1.30852e-40	4.34721e-39	0.077	0.0055	t	c	110195	UP
5	rs2762353	A/G	7333	0.45	SLC17A3 (6p22.2)	0.030 (0.004)	2.51e-13	4-androsten-3beta,17beta-diol disulfate 2*		4.23254e-56	2.53106e-54	-0.091	0.0055	a	g	109971	DOWN
6	rs1260326	T/C	7345	0.41	GCKR (2p23.3)	-0.044 (0.002)	1.3e-77	mannose		1.30852e-40	4.89061e-39	0.077	0.0055	t	c	110195	DOWN
7	rs1185567	A/G	7330	0.44	SLC17A3 (6p22.2)	-0.028 (0.003)	1.07e-26	dehydroisoandrosterone sulfate (DHEA-S)/4-androsten-3beta,17beta-diol disulfate 2*		2.38546e-57	1.78313e-55	-0.092	0.0055	a	g	110060	UP
8	rs1260326	T/C	7310	0.41	GCKR (2p23.3)	0.041 (0.002)	2.5e-148	glucose/mannose		1.30852e-40	5.58927e-39	0.077	0.0055	t	c	110195	UP
9	rs11754288	A/G	7330	0.44	SLC17A3 (6p22.2)	0.043 (0.006)	1.88e-12	X-11469		9.44578e-49	4.70715e-47	-0.086	0.0056	a	g	105532	DOWN
10	rs2694917	T/C	7350	0.81	GLS2 (12q13.2)	0.018 (0.002)	1.64e-29	glutamine/histidine		0.00286635	0.0186312	-0.022	0.007	t	c	108711	DOWN
11	rs2657879	A/G	7372	0.82	GLS2 (12q13.2)	0.015 (0.002)	6.15e-18	glutamine		8.80934e-05	0.00114521	-0.029	0.007	a	g	108371	DOWN
12	rs12356193	A/G	7308	0.84	SLC16A9 (10q21.1)	0.024 (0.003)	8.36e-20	X-11381		3.89475e-19	6.46961e-18	0.074	0.0078	a	g	105387	UP
13	rs2657879	A/G	7226	0.83	GLS2 (12q13.2)	0.024 (0.003)	5.85e-19	gamma-glutamylglutamine		8.80934e-05	0.00119727	-0.029	0.007	a	g	108371	DOWN
14	rs12356193	A/G	7364	0.84	SLC16A9 (10q21.1)	0.033 (0.003)	1.96e-33	propionylcarnitine		3.89475e-19	6.85017e-18	0.074	0.0078	a	g	105387	UP
15	rs12356193	A/G	7349	0.84	SLC16A9 (10q21.1)	0.027 (0.002)	3.69e-63	carnitine		3.89475e-19	7.27831e-18	0.074	0.0078	a	g	105387	UP
16	rs10022462	T/C	7365	0.45	PPM1K (4q22.1)	-0.012 (0.002)	4.55e-11	2-aminobutyrate		6.52921e-08	9.29636e-07	-0.032	0.0057	t	c	110211	UP
17	rs3184504	T/C	7368	0.49	SH2B3 (12q24.12)	0.015 (0.002)	6.05e-18	kynurenine		2.6004e-10	4.09221e-09	0.036	0.0054	t	c	110202	UP
18	rs1395	A/G	7160	0.7	SLC5A6 (2p23.3)	0.017 (0.003)	8.14e-11	pantothenate		2.92017e-08	4.36566e-07	0.036	0.0061	a	g	103151	UP
19	rs12566232	A/C	6234	0.71	THEM4 (1q21.3)	-0.045 (0.005)	5.69e-19	X-13431--nonanoylcarnitine*		0.00768728	0.0450686	0.018	0.0062	a	c	102843	DOWN
20	rs1005390	T/G	7363	0.8	ABP1 (7q36.1)	0.026 (0.003)	2.5e-14	X-03056--N-[3-(2-Oxopyrrolidin-1-yl)propyl]acetamide		0.164526	0.327955	0.01	0.0068	t	g	109651	UP
21	rs1005390	T/G	6520	0.8	ABP1 (7q36.1)	-0.035 (0.004)	2.61e-16	4-acetamidobutanoate/X-03056--N-[3-(2-Oxopyrrolidin-1-yl)propyl]acetamide		0.164526	0.330156	0.01	0.0068	t	g	109651	DOWN
22	rs10112574	A/G	6520	0.2	ADHFE1 (8q13.1)	-0.025 (0.003)	2.82e-14	X-04499--3,4-dihydroxybutyrate/C-glycosyltryptophan*		0.00281672	0.0187156	-0.022	0.007	a	g	102626	UP
23	rs10206899	T/C	5694	0.78	NAT8 (2p13.2)	0.025 (0.003)	1.73e-14	X-13477		0.00117106	0.0100042	0.023	0.0066	t	c	105171	UP
24	rs10206899	T/C	7362	0.78	NAT8 (2p13.2)	0.040 (0.002)	7.74e-123	X-11787		0.00117106	0.0102984	0.023	0.0066	t	c	105171	UP
25	rs1030420	T/C	6549	0.19	ADHFE1 (8q13.1)	-0.022 (0.003)	1.02e-11	X-04499--3,4-dihydroxybutyrate		0.00723107	0.0432418	-0.019	0.0068	t	c	109890	UP
26	rs2405522	A/G	7014	0.17	SLC22A4 (5q31.1)	-0.126 (0.011)	4.49e-29	tryptophan betaine		0.167492	0.32732	0.01	0.0072	a	g	109966	DOWN
27	rs10206899	T/C	7146	0.78	NAT8 (2p13.2)	0.221 (0.005)	0	N-acetylornithine		0.00117106	0.0106105	0.023	0.0066	t	c	105171	UP
28	rs3099557	A/G	4817	0.85	GBA3 (4p15.31)	-0.148 (0.011)	1.83e-39	X-11799		0.00149042	0.0123788	0.025	0.0075	a	g	108515	DOWN
29	rs10469966	A/G	2759	0.25	NAT8 (2p13.2)	0.102 (0.007)	1.12e-51	X-12093		0.00793726	0.0456392	-0.018	0.0065	a	g	109423	DOWN
30	rs13538	A/G	7132	0.78	NAT8 (2p13.2)	0.119 (0.004)	7.89e-157	X-12510--2-aminooctanoic acid		0.00187978	0.0144116	0.021	0.0065	a	g	109951	UP
31	rs1171617	T/G	7349	0.78	SLC16A9 (10q21.1)	0.036 (0.005)	1.61e-14	butyrylcarnitine		1.1361e-22	2.26463e-21	0.073	0.007	t	g	103747	UP
32	rs1498694	A/G	7354	0.4	PAH (12q23.2)	0.008 (0.001)	7.34e-11	phenylalanine		0.848299	0.95354	0.0011	0.0054	a	g	110097	UP
33	rs13538	A/G	7130	0.78	NAT8 (2p13.2)	0.223 (0.005)	0	N-acetylornithine/myo-inositol		0.00187978	0.0147909	0.021	0.0065	a	g	109951	UP
34	rs1053941	T/G	7327	0.23	2. NASP (1p34.1)	-0.017 (0.003)	4.99e-11	erythritol		0.00394679	0.0251083	0.02	0.0065	t	g	109900	DOWN
35	rs715	T/C	7256	0.72	CPS1 (2q34)	0.022 (0.003)	3.5e-16	glutaroyl carnitine		0.000290877	0.00280555	0.026	0.0067	t	c	90950.9	UP
36	rs715	T/C	7354	0.71	CPS1 (2q34)	0.036 (0.004)	2.46e-16	pyroglutamine*		0.000290877	0.00289907	0.026	0.0067	t	c	90950.9	UP
37	rs1171615	T/C	7340	0.78	SLC16A9 (10q21.1)	0.025 (0.004)	4.05e-11	hexanoylcarnitine		8.00797e-23	1.71027e-21	0.074	0.0071	t	c	103715	UP
38	rs2863979	A/G	7363	0.72	SLC7A6 (16q22.1)	0.014 (0.002)	1.44e-17	lysine		0.218929	0.409123	-0.0077	0.0059	a	g	110022	DOWN
39	rs1171614	T/C	7322	0.22	SLC16A9 (10q21.1)	-0.042 (0.006)	6.68e-14	X-11261		6.47735e-23	1.76066e-21	-0.074	0.0071	t	c	103697	UP
40	rs715	T/C	7357	0.71	CPS1 (2q34)	0.022 (0.003)	2.08e-19	betaine		0.000290877	0.00299904	0.026	0.0067	t	c	90950.9	UP
41	rs174550	T/C	7330	0.67	FADS1 (11q12.2)	0.035 (0.003)	6.79e-24	adrenate (22:4n6)		0.0021341	0.0159524	-0.018	0.0057	t	c	110150	DOWN
42	rs1171615	T/C	7119	0.78	SLC16A9 (10q21.1)	-0.048 (0.004)	3.19e-34	X-12798		8.00797e-23	1.84183e-21	0.074	0.0071	t	c	103715	DOWN
43	rs1171614	T/C	7356	0.22	SLC16A9 (10q21.1)	-0.028 (0.003)	3.38e-23	acetylcarnitine		6.47735e-23	1.93673e-21	-0.074	0.0071	t	c	103697	UP
44	rs715	T/C	7349	0.71	CPS1 (2q34)	-0.022 (0.002)	2.69e-21	serine		0.000290877	0.00310615	0.026	0.0067	t	c	90950.9	DOWN
45	rs1171615	T/C	7100	0.78	SLC16A9 (10q21.1)	0.077 (0.004)	2.4e-95	carnitine/X-12798		8.00797e-23	1.99532e-21	0.074	0.0071	t	c	103715	UP
46	rs6430553	T/C	7269	0.39	ACMSD (2q21.3)	-0.018 (0.003)	6.29e-12	X-12095--N1-methyl-3-pyridone-4-carboxamide		0.00416249	0.0259288	-0.017	0.0055	t	c	109681	UP
47	rs715	T/C	7373	0.71	CPS1 (2q34)	-0.045 (0.004)	9.63e-25	creatine		0.000290877	0.00322119	0.026	0.0067	t	c	90950.9	DOWN
48	rs968567	T/C	7362	0.18	FADS1 (11q12.2)	0.040 (0.005)	2.84e-19	1-eicosatrienoylglycerophosphocholine*		0.0116015	0.0630698	0.02	0.0075	t	c	110066	UP
49	rs174535	T/C	7369	0.67	FADS1 (11q12.2)	-0.044 (0.004)	2.82e-36	1-linoleoylglycerophosphoethanolamine*		0.00232309	0.0165382	-0.018	0.0057	t	c	110127	UP
50	rs2291429	A/C	7361	0.76	MARCH8 (10q11.21)	0.017 (0.003)	8.69e-11	3-dehydrocarnitine*		0.0009859	0.009212	-0.022	0.0062	a	c	109969	DOWN
51	rs715	T/C	7329	0.72	CPS1 (2q34)	-0.033 (0.003)	7.15e-35	X-08988		0.000290877	0.00334508	0.026	0.0067	t	c	90950.9	DOWN
52	rs174535	T/C	7063	0.66	FADS1 (11q12.2)	0.056 (0.003)	1.86e-94	1-arachidonoylglycerophosphocholine*		0.00232309	0.0169416	-0.018	0.0057	t	c	110127	DOWN
53	rs968567	T/C	7358	0.18	FADS1 (11q12.2)	0.033 (0.004)	2.14e-21	dihomo-linolenate (20:3n3 or n6)		0.159218	0.326069	-0.0086	0.0058	a	g	110096	DOWN
54	rs4625783	T/C	7346	0.43	CCDC57 (17q25.3)	-0.019 (0.003)	3.9e-13	3-(4-hydroxyphenyl)lactate		0.00656432	0.0400558	0.016	0.0054	t	c	109829	DOWN
55	rs715	T/C	6715	0.71	CPS1 (2q34)	-0.091 (0.006)	6.66e-58	N-acetylglycine		0.000290877	0.00347888	0.026	0.0067	t	c	90950.9	DOWN
56	rs964184	C/G	7356	0.86	ZNF259 (11q23.3)	-0.025 (0.003)	7.95e-15	X-03094		0.0228775	0.102095	-0.019	0.0078	c	g	109994	UP
57	rs11825181	A/G	2759	0.08	APOA5 (11q23.3)	0.076 (0.011)	2.93e-11	1-linoleoylglycerol (1-monolinolein)		0.77894	0.916941	0.0032	0.011	a	g	103104	UP
58	rs715	T/C	7356	0.71	CPS1 (2q34)	-0.076 (0.003)	1.58e-147	glycine		0.000290877	0.00362384	0.026	0.0067	t	c	90950.9	DOWN
59	rs7727544	T/C	7364	0.56	SLC22A4 (5q31.1)	-0.015 (0.002)	6.61e-16	propionylcarnitine		0.00171492	0.0138584	0.018	0.0054	t	c	109805	DOWN
60	rs174538	A/G	7373	0.3	FADS1 (11q12.2)	-0.026 (0.004)	8.9e-14	docosapentaenoate (n3 DPA; 22:5n3)		0.00259626	0.018053	0.019	0.0059	a	g	110032	DOWN
61	rs174601	T/C	7330	0.34	FADS1 (11q12.2)	-0.034 (0.004)	7.93e-16	stearidonate (18:4n3)		0.00260111	0.0176757	0.019	0.006	t	c	108411	DOWN
62	rs8056893	A/C	7250	0.73	SLC7A6 (16q22.1)	0.044 (0.003)	2.5e-39	lysine/glutaroyl carnitine		0.166221	0.32914	-0.0088	0.006	a	c	109874	UP
1	rs938554	C/G	7371	0.23	SLC2A9 (4p16.1)	-0.035 (0.002)	5.85e-93	urate		4.19e-25	6.26405e-23	-0.46	0.044	c	g		UP
2	rs6838021	A/G	7350	0.23	SLC2A9 (4p16.1)	-0.043 (0.003)	6.36e-68	urate/histidine		4.15e-25	1.24085e-22	-0.46	0.044	t	c		UP
3	rs16868246	C/G	7355	0.21	SLC2A9 (4p16.1)	0.010 (0.001)	1.78e-14	histidine		1.05e-22	1.0465e-20	-0.44	0.044	c	g		DOWN
4	rs1260326	T/C	7344	0.41	GCKR (2p23.3)	0.013 (0.002)	5.56e-14	alanine		3.57e-05	0.0015249	0.14	0.033	t	c		UP
5	rs2762353	A/G	7333	0.45	SLC17A3 (6p22.2)	0.030 (0.004)	2.51e-13	4-androsten-3beta,17beta-diol disulfate 2*		4.68e-05	0.00174915	-0.14	0.033	a	g		DOWN
6	rs1260326	T/C	7345	0.41	GCKR (2p23.3)	-0.044 (0.002)	1.3e-77	mannose		3.57e-05	0.00177905	0.14	0.033	t	c		DOWN
7	rs1185567	A/G	7330	0.44	SLC17A3 (6p22.2)	-0.028 (0.003)	1.07e-26	dehydroisoandrosterone sulfate (DHEA-S)/4-androsten-3beta,17beta-diol disulfate 2*		2.4e-05	0.001794	-0.14	0.033	a	g		UP
8	rs1260326	T/C	7310	0.41	GCKR (2p23.3)	0.041 (0.002)	2.5e-148	glucose/mannose		3.57e-05	0.00213486	0.14	0.033	t	c		UP
9	rs11754288	A/G	7330	0.44	SLC17A3 (6p22.2)	0.043 (0.006)	1.88e-12	X-11469		0.000148917	0.00494735	-0.13	0.033	a	g		DOWN
10	rs2694917	T/C	7350	0.81	GLS2 (12q13.2)	0.018 (0.002)	1.64e-29	glutamine/histidine		0.0198258	0.455994	-0.099	0.042	t	c		DOWN
11	rs2657879	A/G	7372	0.82	GLS2 (12q13.2)	0.015 (0.002)	6.15e-18	glutamine		0.0330667	0.494348	-0.089	0.041	a	g		DOWN
12	rs12356193	A/G	7308	0.84	SLC16A9 (10q21.1)	0.024 (0.003)	8.36e-20	X-11381		0.0461349	0.510901	0.095	0.047	a	g		UP
13	rs2657879	A/G	7226	0.83	GLS2 (12q13.2)	0.024 (0.003)	5.85e-19	gamma-glutamylglutamine		0.0330667	0.520366	-0.089	0.041	a	g		DOWN
14	rs12356193	A/G	7364	0.84	SLC16A9 (10q21.1)	0.033 (0.003)	1.96e-33	propionylcarnitine		0.0461349	0.530551	0.095	0.047	a	g		UP
15	rs12356193	A/G	7349	0.84	SLC16A9 (10q21.1)	0.027 (0.002)	3.69e-63	carnitine		0.0461349	0.551773	0.095	0.047	a	g		UP
16	rs10022462	T/C	7365	0.45	PPM1K (4q22.1)	-0.012 (0.002)	4.55e-11	2-aminobutyrate		0.0715927	0.668944	-0.061	0.034	t	c		UP
17	rs3184504	T/C	7368	0.49	SH2B3 (12q24.12)	0.015 (0.002)	6.05e-18	kynurenine		0.0704051	0.679068	0.057	0.031	t	c		UP
18	rs1395	A/G	7160	0.7	SLC5A6 (2p23.3)	0.017 (0.003)	8.14e-11	pantothenate		0.119912	0.731707	0.057	0.036	a	g		UP
19	rs12566232	A/C	6234	0.71	THEM4 (1q21.3)	-0.045 (0.005)	5.69e-19	X-13431--nonanoylcarnitine*		0.100824	0.75366	-0.06	0.036	a	c		UP
20	rs1005390	T/G	7363	0.8	ABP1 (7q36.1)	0.026 (0.003)	2.5e-14	X-03056--N-[3-(2-Oxopyrrolidin-1-yl)propyl]acetamide		0.900983	0.945242	0.0053	0.042	t	g		UP
21	rs1005390	T/G	6520	0.8	ABP1 (7q36.1)	-0.035 (0.004)	2.61e-16	4-acetamidobutanoate/X-03056--N-[3-(2-Oxopyrrolidin-1-yl)propyl]acetamide		0.900983	0.94857	0.0053	0.042	t	g		DOWN
22	rs10112574	A/G	6520	0.2	ADHFE1 (8q13.1)	-0.025 (0.003)	2.82e-14	X-04499--3,4-dihydroxybutyrate/C-glycosyltryptophan*		0.922879	0.958128	0.0034	0.035	a	g		DOWN
23	rs10206899	T/C	5694	0.78	NAT8 (2p13.2)	0.025 (0.003)	1.73e-14	X-13477		0.755916	0.965893	-0.012	0.039	t	c		DOWN
24	rs10206899	T/C	7362	0.78	NAT8 (2p13.2)	0.040 (0.002)	7.74e-123	X-11787		0.755916	0.970038	-0.012	0.039	t	c		DOWN
25	rs1030420	T/C	6549	0.19	ADHFE1 (8q13.1)	-0.022 (0.003)	1.02e-11	X-04499--3,4-dihydroxybutyrate		0.821562	0.970937	-0.009	0.04	t	c		UP
26	rs2405522	A/G	7014	0.17	SLC22A4 (5q31.1)	-0.126 (0.011)	4.49e-29	tryptophan betaine		0.796	0.971445	-0.011	0.043	a	g		UP
27	rs10206899	T/C	7146	0.78	NAT8 (2p13.2)	0.221 (0.005)	0	N-acetylornithine		0.755916	0.974219	-0.012	0.039	t	c		DOWN
28	rs3099557	A/G	4817	0.85	GBA3 (4p15.31)	-0.148 (0.011)	1.83e-39	X-11799		0.894078	0.979229	0.0062	0.046	a	g		DOWN
29	rs10469966	A/G	2759	0.25	NAT8 (2p13.2)	0.102 (0.007)	1.12e-51	X-12093		0.872278	0.980493	0.0064	0.039	a	g		UP
30	rs13538	A/G	7132	0.78	NAT8 (2p13.2)	0.119 (0.004)	7.89e-157	X-12510--2-aminooctanoic acid		0.722038	0.981315	-0.014	0.039	a	g		DOWN
31	rs1171617	T/G	7349	0.78	SLC16A9 (10q21.1)	0.036 (0.005)	1.61e-14	butyrylcarnitine		0.318748	0.982532	0.045	0.045	t	g		UP
32	rs1498694	A/G	7354	0.4	PAH (12q23.2)	0.008 (0.001)	7.34e-11	phenylalanine		0.972683	0.982542	-0.0011	0.033	a	g		DOWN
33	rs13538	A/G	7130	0.78	NAT8 (2p13.2)	0.223 (0.005)	0	N-acetylornithine/myo-inositol		0.722038	0.985796	-0.014	0.039	a	g		DOWN
34	rs1053941	T/G	7327	0.23	2. NASP (1p34.1)	-0.017 (0.003)	4.99e-11	erythritol		0.44248	0.987325	0.03	0.038	t	g		DOWN
35	rs715	T/C	7256	0.72	CPS1 (2q34)	0.022 (0.003)	3.5e-16	glutaroyl carnitine		0.424973	0.99271	0.032	0.04	t	c		UP
36	rs715	T/C	7354	0.71	CPS1 (2q34)	0.036 (0.004)	2.46e-16	pyroglutamine*		0.424973	1.00053	0.032	0.04	t	c		UP
37	rs1171615	T/C	7340	0.78	SLC16A9 (10q21.1)	0.025 (0.004)	4.05e-11	hexanoylcarnitine		0.311545	1.00164	0.046	0.045	t	c		UP
38	rs2863979	A/G	7363	0.72	SLC7A6 (16q22.1)	0.014 (0.002)	1.44e-17	lysine		0.453516	1.00445	-0.027	0.036	a	g		DOWN
39	rs1171614	T/C	7322	0.22	SLC16A9 (10q21.1)	-0.042 (0.006)	6.68e-14	X-11261		0.292324	1.00465	-0.048	0.045	t	c		UP
40	rs715	T/C	7357	0.71	CPS1 (2q34)	0.022 (0.003)	2.08e-19	betaine		0.424973	1.00847	0.032	0.04	t	c		UP
41	rs174550	T/C	7330	0.67	FADS1 (11q12.2)	0.035 (0.003)	6.79e-24	adrenate (22:4n6)		0.708304	1.00849	0.013	0.034	t	c		UP
42	rs1171615	T/C	7119	0.78	SLC16A9 (10q21.1)	-0.048 (0.004)	3.19e-34	X-12798		0.311545	1.01252	0.046	0.045	t	c		DOWN
43	rs1171614	T/C	7356	0.22	SLC16A9 (10q21.1)	-0.028 (0.003)	3.38e-23	acetylcarnitine		0.292324	1.01634	-0.048	0.045	t	c		UP
44	rs715	T/C	7349	0.71	CPS1 (2q34)	-0.022 (0.002)	2.69e-21	serine		0.424973	1.01654	0.032	0.04	t	c		DOWN
45	rs1171615	T/C	7100	0.78	SLC16A9 (10q21.1)	0.077 (0.004)	2.4e-95	carnitine/X-12798		0.311545	1.02365	0.046	0.045	t	c		UP
46	rs6430553	T/C	7269	0.39	ACMSD (2q21.3)	-0.018 (0.003)	6.29e-12	X-12095--N1-methyl-3-pyridone-4-carboxamide		0.362899	1.02365	-0.03	0.033	t	c		UP
47	rs715	T/C	7373	0.71	CPS1 (2q34)	-0.045 (0.004)	9.63e-25	creatine		0.424973	1.02473	0.032	0.04	t	c		DOWN
48	rs968567	T/C	7362	0.18	FADS1 (11q12.2)	0.040 (0.005)	2.84e-19	1-eicosatrienoylglycerophosphocholine*		0.2812	1.02535	-0.049	0.044	t	c		DOWN
49	rs174535	T/C	7369	0.67	FADS1 (11q12.2)	-0.044 (0.004)	2.82e-36	1-linoleoylglycerophosphoethanolamine*		0.682213	1.03021	0.014	0.034	t	c		DOWN
50	rs2291429	A/C	7361	0.76	MARCH8 (10q11.21)	0.017 (0.003)	8.69e-11	3-dehydrocarnitine*		0.476767	1.03299	0.027	0.038	a	c		UP
51	rs715	T/C	7329	0.72	CPS1 (2q34)	-0.033 (0.003)	7.15e-35	X-08988		0.424973	1.03306	0.032	0.04	t	c		DOWN
52	rs174535	T/C	7063	0.66	FADS1 (11q12.2)	0.056 (0.003)	1.86e-94	1-arachidonoylglycerophosphocholine*		0.682213	1.03544	0.014	0.034	t	c		UP
53	rs968567	T/C	7358	0.18	FADS1 (11q12.2)	0.033 (0.004)	2.14e-21	dihomo-linolenate (20:3n3 or n6)		0.2812	1.03801	-0.049	0.044	t	c		DOWN
54	rs4625783	T/C	7346	0.43	CCDC57 (17q25.3)	-0.019 (0.003)	3.9e-13	3-(4-hydroxyphenyl)lactate		0.347428	1.03881	0.032	0.033	t	c		DOWN
55	rs715	T/C	6715	0.71	CPS1 (2q34)	-0.091 (0.006)	6.66e-58	N-acetylglycine		0.424973	1.04153	0.032	0.04	t	c		DOWN
56	rs964184	C/G	7356	0.86	ZNF259 (11q23.3)	-0.025 (0.003)	7.95e-15	X-03094		0.679742	1.04227	-0.02	0.048	c	g		UP
57	rs11825181	A/G	2759	0.08	APOA5 (11q23.3)	0.076 (0.011)	2.93e-11	1-linoleoylglycerol (1-monolinolein)		0.656309	1.04381	0.029	0.064	a	g		UP
58	rs715	T/C	7356	0.71	CPS1 (2q34)	-0.076 (0.003)	1.58e-147	glycine		0.424973	1.05014	0.032	0.04	t	c		DOWN
59	rs7727544	T/C	7364	0.56	SLC22A4 (5q31.1)	-0.015 (0.002)	6.61e-16	propionylcarnitine		0.568121	1.05508	0.019	0.032	t	c		DOWN
60	rs174538	A/G	7373	0.3	FADS1 (11q12.2)	-0.026 (0.004)	8.9e-14	docosapentaenoate (n3 DPA; 22:5n3)		0.594565	1.05818	-0.019	0.036	a	g		UP
61	rs174601	T/C	7330	0.34	FADS1 (11q12.2)	-0.034 (0.004)	7.93e-16	stearidonate (18:4n3)		0.619707	1.05881	-0.019	0.037	t	c		UP
62	rs8056893	A/C	7250	0.73	SLC7A6 (16q22.1)	0.044 (0.003)	2.5e-39	lysine/glutaroyl carnitine		0.424276	1.06604	-0.029	0.036	a	c		DOWN
NO	MarkerName	Metabolite-associated SNPs								UKBB SNP-CLINIC GOUT
		EA.OA	N	EAF2	Locus.ID.and.name..Cytoband.	Effect..SE.	P.value	BIOCHEMICAL.S.		P	FDR.P	Allele	iscores	beta	se
1	rs938554	C/G	7371	0.23	SLC2A9 (4p16.1)	-0.035 (0.002)	5.85e-93	urate		5.0473e-45	1.50914e-42	G	0.999155	0.0031156	0.00022126		UP
2	rs6838021	A/G	7350	0.23	SLC2A9 (4p16.1)	-0.043 (0.003)	6.36e-68	urate/histidine		2.8435e-44	4.25103e-42	C	0.998989	0.0030614	0.00021932		UP
3	rs16868246	C/G	7355	0.21	SLC2A9 (4p16.1)	0.010 (0.001)	1.78e-14	histidine		2.92e-40	2.91027e-38	G	0.998304	0.0030025	0.00022603		DOWN
4	rs1260326	T/C	7344	0.41	GCKR (2p23.3)	0.013 (0.002)	5.56e-14	alanine		2.8149e-14	1.40276e-12	C	1	-0.0014187	0.00018651		UP
5	rs2762353	A/G	7333	0.45	SLC17A3 (6p22.2)	0.030 (0.004)	2.51e-13	4-androsten-3beta,17beta-diol disulfate 2*		8.6627e-12	3.23768e-10	G	0.9995	0.0012562	0.00018399		DOWN
6	rs1260326	T/C	7345	0.41	GCKR (2p23.3)	-0.044 (0.002)	1.3e-77	mannose		2.8149e-14	1.68331e-12	C	1	-0.0014187	0.00018651		DOWN
7	rs1185567	A/G	7330	0.44	SLC17A3 (6p22.2)	-0.028 (0.003)	1.07e-26	dehydroisoandrosterone sulfate (DHEA-S)/4-androsten-3beta,17beta-diol disulfate 2*		8.2102e-12	3.50693e-10	G	1	0.0012577	0.00018401		UP
8	rs1260326	T/C	7310	0.41	GCKR (2p23.3)	0.041 (0.002)	2.5e-148	glucose/mannose		2.8149e-14	2.10414e-12	C	1	-0.0014187	0.00018651		UP
9	rs11754288	A/G	7330	0.44	SLC17A3 (6p22.2)	0.043 (0.006)	1.88e-12	X-11469		1.9727e-10	6.55375e-09	A	1	-0.001175	0.00018464		DOWN
10	rs2694917	T/C	7350	0.81	GLS2 (12q13.2)	0.018 (0.002)	1.64e-29	glutamine/histidine		0.29983	0.694955	C	0.988654	0.00023872	0.00023024		DOWN
11	rs2657879	A/G	7372	0.82	GLS2 (12q13.2)	0.015 (0.002)	6.15e-18	glutamine		0.12023	0.363119	G	1	0.0003662	0.00023568		DOWN
12	rs12356193	A/G	7308	0.84	SLC16A9 (10q21.1)	0.024 (0.003)	8.36e-20	X-11381		1.0328e-05	0.00016253	G	1	-0.0010772	0.00024425		UP
13	rs2657879	A/G	7226	0.83	GLS2 (12q13.2)	0.024 (0.003)	5.85e-19	gamma-glutamylglutamine		0.12023	0.366824	G	1	0.0003662	0.00023568		DOWN
14	rs12356193	A/G	7364	0.84	SLC16A9 (10q21.1)	0.033 (0.003)	1.96e-33	propionylcarnitine		1.0328e-05	0.00017156	G	1	-0.0010772	0.00024425		UP
15	rs12356193	A/G	7349	0.84	SLC16A9 (10q21.1)	0.027 (0.002)	3.69e-63	carnitine		1.0328e-05	0.000181651	G	1	-0.0010772	0.00024425		UP
16	rs10022462	T/C	7365	0.45	PPM1K (4q22.1)	-0.012 (0.002)	4.55e-11	2-aminobutyrate		1.5848e-09	4.73855e-08	T	0.99224	-0.0011137	0.00018452		UP
17	rs3184504	T/C	7368	0.49	SH2B3 (12q24.12)	0.015 (0.002)	6.05e-18	kynurenine		0.0076559	0.078935	C	1	-0.00048628	0.00018234		UP
18	rs1395	A/G	7160	0.7	SLC5A6 (2p23.3)	0.017 (0.003)	8.14e-11	pantothenate		0.00035512	0.00530904	A	1	0.00070844	0.00019837		UP
19	rs12566232	A/C	6234	0.71	THEM4 (1q21.3)	-0.045 (0.005)	5.69e-19	X-13431--nonanoylcarnitine*		0.89396	0.96496	C	0.990915	2.7103e-05	0.00020334		UP
20	rs1005390	T/G	7363	0.8	ABP1 (7q36.1)	0.026 (0.003)	2.5e-14	X-03056--N-[3-(2-Oxopyrrolidin-1-yl)propyl]acetamide		0.0036912	0.0459862	G	0.978295	-0.0006574	0.00022642		UP
21	rs1005390	T/G	6520	0.8	ABP1 (7q36.1)	-0.035 (0.004)	2.61e-16	4-acetamidobutanoate/X-03056--N-[3-(2-Oxopyrrolidin-1-yl)propyl]acetamide		0.0036912	0.0479856	G	0.978295	-0.0006574	0.00022642		DOWN
22	rs10112574	A/G	6520	0.2	ADHFE1 (8q13.1)	-0.025 (0.003)	2.82e-14	X-04499--3,4-dihydroxybutyrate/C-glycosyltryptophan*		0.66994	0.918863	A	0.996338	-9.8396e-05	0.00023086		UP
23	rs10206899	T/C	5694	0.78	NAT8 (2p13.2)	0.025 (0.003)	1.73e-14	X-13477		0.56283	0.863006	C	1	-0.00012715	0.00021975		UP
24	rs10206899	T/C	7362	0.78	NAT8 (2p13.2)	0.040 (0.002)	7.74e-123	X-11787		0.56283	0.867454	C	1	-0.00012715	0.00021975		UP
25	rs1030420	T/C	6549	0.19	ADHFE1 (8q13.1)	-0.022 (0.003)	1.02e-11	X-04499--3,4-dihydroxybutyrate		0.65743	0.931619	T	0.996353	-0.00010438	0.00023537		UP
26	rs2405522	A/G	7014	0.17	SLC22A4 (5q31.1)	-0.126 (0.011)	4.49e-29	tryptophan betaine		0.25026	0.623564	G	0.998566	-0.00027938	0.000243		DOWN
27	rs10206899	T/C	7146	0.78	NAT8 (2p13.2)	0.221 (0.005)	0	N-acetylornithine		0.56283	0.871949	C	1	-0.00012715	0.00021975		UP
28	rs3099557	A/G	4817	0.85	GBA3 (4p15.31)	-0.148 (0.011)	1.83e-39	X-11799		0.0058334	0.0670841	A	0.99588	0.00071215	0.00025831		DOWN
29	rs10469966	A/G	2759	0.25	NAT8 (2p13.2)	0.102 (0.007)	1.12e-51	X-12093		0.60519	0.887019	A	0.984583	-0.00010917	0.00021119		DOWN
30	rs13538	A/G	7132	0.78	NAT8 (2p13.2)	0.119 (0.004)	7.89e-157	X-12510--2-aminooctanoic acid		0.59022	0.877989	G	1	-0.0001182	0.0002195		UP
31	rs1171617	T/G	7349	0.78	SLC16A9 (10q21.1)	0.036 (0.005)	1.61e-14	butyrylcarnitine		0.35059	0.74876	G	1	0.00019539	0.00020933		DOWN
32	rs1498694	A/G	7354	0.4	PAH (12q23.2)	0.008 (0.001)	7.34e-11	phenylalanine		0.7535	0.930977	G	0.998044	-5.8699e-05	0.00018692		UP
33	rs13538	A/G	7130	0.78	NAT8 (2p13.2)	0.223 (0.005)	0	N-acetylornithine/myo-inositol		0.59022	0.882379	G	1	-0.0001182	0.0002195		UP
34	rs1053941	T/G	7327	0.23	2. NASP (1p34.1)	-0.017 (0.003)	4.99e-11	erythritol		0.50057	0.901629	T	0.999009	0.00014518	0.00021553		DOWN
35	rs715	T/C	7256	0.72	CPS1 (2q34)	0.022 (0.003)	3.5e-16	glutaroyl carnitine		0.53309	0.861589	C	0.989401	-0.00012327	0.00019777		UP
36	rs715	T/C	7354	0.71	CPS1 (2q34)	0.036 (0.004)	2.46e-16	pyroglutamine*		0.53309	0.866271	C	0.989401	-0.00012327	0.00019777		UP
37	rs1171615	T/C	7340	0.78	SLC16A9 (10q21.1)	0.025 (0.004)	4.05e-11	hexanoylcarnitine		7.6908e-07	1.53303e-05	T	0.996151	0.0010707	0.00021661		UP
38	rs2863979	A/G	7363	0.72	SLC7A6 (16q22.1)	0.014 (0.002)	1.44e-17	lysine		0.99915	1.00588	A	0.99903	-2.1759e-07	0.00020376		DOWN
39	rs1171614	T/C	7322	0.22	SLC16A9 (10q21.1)	-0.042 (0.006)	6.68e-14	X-11261		6.4482e-07	1.60668e-05	C	0.995276	0.0010788	0.00021674		UP
40	rs715	T/C	7357	0.71	CPS1 (2q34)	0.022 (0.003)	2.08e-19	betaine		0.53309	0.871005	C	0.989401	-0.00012327	0.00019777		UP
41	rs174550	T/C	7330	0.67	FADS1 (11q12.2)	0.035 (0.003)	6.79e-24	adrenate (22:4n6)		0.039529	0.196986	C	1	0.00039507	0.00019191		DOWN
42	rs1171615	T/C	7119	0.78	SLC16A9 (10q21.1)	-0.048 (0.004)	3.19e-34	X-12798		7.6908e-07	1.64254e-05	T	0.996151	0.0010707	0.00021661		DOWN
43	rs1171614	T/C	7356	0.22	SLC16A9 (10q21.1)	-0.028 (0.003)	3.38e-23	acetylcarnitine		6.4482e-07	1.75274e-05	C	0.995276	0.0010788	0.00021674		UP
44	rs715	T/C	7349	0.71	CPS1 (2q34)	-0.022 (0.002)	2.69e-21	serine		0.53309	0.875791	C	0.989401	-0.00012327	0.00019777		DOWN
45	rs1171615	T/C	7100	0.78	SLC16A9 (10q21.1)	0.077 (0.004)	2.4e-95	carnitine/X-12798		7.6908e-07	1.76888e-05	T	0.996151	0.0010707	0.00021661		UP
46	rs6430553	T/C	7269	0.39	ACMSD (2q21.3)	-0.018 (0.003)	6.29e-12	X-12095--N1-methyl-3-pyridone-4-carboxamide		0.82074	0.936646	T	0.999186	-4.2828e-05	0.00018901		UP
47	rs715	T/C	7373	0.71	CPS1 (2q34)	-0.045 (0.004)	9.63e-25	creatine		0.53309	0.880629	C	0.989401	-0.00012327	0.00019777		DOWN
48	rs968567	T/C	7362	0.18	FADS1 (11q12.2)	0.040 (0.005)	2.84e-19	1-eicosatrienoylglycerophosphocholine*		0.00079507	0.0108057	T	0.998962	0.00078257	0.00023329		UP
49	rs174535	T/C	7369	0.67	FADS1 (11q12.2)	-0.044 (0.004)	2.82e-36	1-linoleoylglycerophosphoethanolamine*		0.018655	0.132806	C	1	0.00044994	0.00019127		UP
50	rs2291429	A/C	7361	0.76	MARCH8 (10q11.21)	0.017 (0.003)	8.69e-11	3-dehydrocarnitine*		NA	NA	NA	NA	NA	NA
51	rs715	T/C	7329	0.72	CPS1 (2q34)	-0.033 (0.003)	7.15e-35	X-08988		0.53309	0.885522	C	0.989401	-0.00012327	0.00019777		DOWN
52	rs174535	T/C	7063	0.66	FADS1 (11q12.2)	0.056 (0.003)	1.86e-94	1-arachidonoylglycerophosphocholine*		0.018655	0.136045	C	1	0.00044994	0.00019127		DOWN
53	rs968567	T/C	7358	0.18	FADS1 (11q12.2)	0.033 (0.004)	2.14e-21	dihomo-linolenate (20:3n3 or n6)		0.00079507	0.0113203	T	0.998962	0.00078257	0.00023329		UP
54	rs4625783	T/C	7346	0.43	CCDC57 (17q25.3)	-0.019 (0.003)	3.9e-13	3-(4-hydroxyphenyl)lactate		0.38827	0.768826	C	0.99984	0.00016012	0.00018559		UP
55	rs715	T/C	6715	0.71	CPS1 (2q34)	-0.091 (0.006)	6.66e-58	N-acetylglycine		0.53309	0.890469	C	0.989401	-0.00012327	0.00019777		DOWN
56	rs964184	C/G	7356	0.86	ZNF259 (11q23.3)	-0.025 (0.003)	7.95e-15	X-03094		0.089361	0.281252	C	1	-0.00045651	0.00026873		UP
57	rs11825181	A/G	2759	0.08	APOA5 (11q23.3)	0.076 (0.011)	2.93e-11	1-linoleoylglycerol (1-monolinolein)		0.017881	0.157248	A	1	0.00086189	0.00036396		UP
58	rs715	T/C	7356	0.71	CPS1 (2q34)	-0.076 (0.003)	1.58e-147	glycine		0.53309	0.895471	C	0.989401	-0.00012327	0.00019777		DOWN
59	rs7727544	T/C	7364	0.56	SLC22A4 (5q31.1)	-0.015 (0.002)	6.61e-16	propionylcarnitine		0.52451	0.896163	T	0.999888	0.00011685	0.0001836		DOWN
60	rs174538	A/G	7373	0.3	FADS1 (11q12.2)	-0.026 (0.004)	8.9e-14	docosapentaenoate (n3 DPA; 22:5n3)		0.027854	0.160161	A	1	0.00043111	0.00019602		DOWN
61	rs174601	T/C	7330	0.34	FADS1 (11q12.2)	-0.034 (0.004)	7.93e-16	stearidonate (18:4n3)		0.089562	0.278948	T	1	0.00031976	0.00018835		DOWN
62	rs8056893	A/C	7250	0.73	SLC7A6 (16q22.1)	0.044 (0.003)	2.5e-39	lysine/glutaroyl carnitine		0.99296	1.00642	A	0.99174	1.8236e-06	0.00020661		UP
MarkerName	Metabolite-associated SNPs									UKBB SNP-SELF GOUT
	EA.OA	N	EAF2	Locus.ID.and.name..Cytoband.	Effect..SE.	P.value	BIOCHEMICAL.S.			p	FDR.P	Allele	iscores	beta	se
rs938554	C/G	7371	0.23	SLC2A9 (4p16.1)	-0.035 (0.002)	5.85e-93	urate			4.3036e-106	6.4339e-104	G	0.999155	0.0064017	0.00029254		UP
rs6838021	A/G	7350	0.23	SLC2A9 (4p16.1)	-0.043 (0.003)	6.36e-68	urate/histidine			6.1013e-107	1.8243e-104	C	0.998989	0.0063712	0.00028997		UP
rs16868246	C/G	7355	0.21	SLC2A9 (4p16.1)	0.010 (0.001)	1.78e-14	histidine			7.0868e-99	7.06318e-97	G	0.998304	0.006309	0.00029885		DOWN
rs1260326	T/C	7344	0.41	GCKR (2p23.3)	0.013 (0.002)	5.56e-14	alanine			2.1372e-36	1.06504e-34	C	1	-0.0030998	0.00024601		UP
rs2762353	A/G	7333	0.45	SLC17A3 (6p22.2)	0.030 (0.004)	2.51e-13	4-androsten-3beta,17beta-diol disulfate 2*			1.5527e-26	6.63225e-25	G	0.9995	0.002589	0.00024284		DOWN
rs1260326	T/C	7345	0.41	GCKR (2p23.3)	-0.044 (0.002)	1.3e-77	mannose			2.1372e-36	1.27805e-34	C	1	-0.0030998	0.00024601		DOWN
rs1185567	A/G	7330	0.44	SLC17A3 (6p22.2)	-0.028 (0.003)	1.07e-26	dehydroisoandrosterone sulfate (DHEA-S)/4-androsten-3beta,17beta-diol disulfate 2*			2.3052e-26	8.61569e-25	G	1	0.0025803	0.00024286		UP
rs1260326	T/C	7310	0.41	GCKR (2p23.3)	0.041 (0.002)	2.5e-148	glucose/mannose			2.1372e-36	1.59756e-34	C	1	-0.0030998	0.00024601		UP
rs11754288	A/G	7330	0.44	SLC17A3 (6p22.2)	0.043 (0.006)	1.88e-12	X-11469			3.6372e-24	1.20836e-22	A	1	-0.0024714	0.0002437		DOWN
rs2694917	T/C	7350	0.81	GLS2 (12q13.2)	0.018 (0.002)	1.64e-29	glutamine/histidine			0.0002413	0.0031369	C	0.988654	0.0011152	0.00030375		DOWN
rs2657879	A/G	7372	0.82	GLS2 (12q13.2)	0.015 (0.002)	6.15e-18	glutamine			0.0005729	0.00685188	G	1	0.0010708	0.00031092		DOWN
rs12356193	A/G	7308	0.84	SLC16A9 (10q21.1)	0.024 (0.003)	8.36e-20	X-11381			4.6325e-11	7.29009e-10	G	1	-0.0021206	0.00032216		UP
rs2657879	A/G	7226	0.83	GLS2 (12q13.2)	0.024 (0.003)	5.85e-19	gamma-glutamylglutamine			0.00057295	0.00658892	G	1	0.0010708	0.00031092		DOWN
rs12356193	A/G	7364	0.84	SLC16A9 (10q21.1)	0.033 (0.003)	1.96e-33	propionylcarnitine			0.1946	0.465483	G	1	-0.00040042	0.00030871		UP
rs12356193	A/G	7349	0.84	SLC16A9 (10q21.1)	0.027 (0.002)	3.69e-63	carnitine			4.6325e-11	8.14775e-10	G	1	-0.0021206	0.00032216		UP
rs10022462	T/C	7365	0.45	PPM1K (4q22.1)	-0.012 (0.002)	4.55e-11	2-aminobutyrate			1.1618e-17	3.47378e-16	T	0.99224	-0.0020882	0.00024404		UP
rs3184504	T/C	7368	0.49	SH2B3 (12q24.12)	0.015 (0.002)	6.05e-18	kynurenine			3.0369e-06	4.54017e-05	C	1	-0.001123	0.00024055		UP
rs1395	A/G	7160	0.7	SLC5A6 (2p23.3)	0.017 (0.003)	8.14e-11	pantothenate			5.8119e-06	8.27504e-05	A	1	0.0011862	0.00026168		UP
rs12566232	A/C	6234	0.71	THEM4 (1q21.3)	-0.045 (0.005)	5.69e-19	X-13431--nonanoylcarnitine*			0.36823	0.659286	C	0.990915	-0.00024137	0.00026826		DOWN
rs1005390	T/G	7363	0.8	ABP1 (7q36.1)	0.026 (0.003)	2.5e-14	X-03056--N-[3-(2-Oxopyrrolidin-1-yl)propyl]acetamide			0.67043	0.853015	G	0.978295	-0.00012709	0.00029864		UP
rs1005390	T/G	6520	0.8	ABP1 (7q36.1)	-0.035 (0.004)	2.61e-16	4-acetamidobutanoate/X-03056--N-[3-(2-Oxopyrrolidin-1-yl)propyl]acetamide			0.67043	0.856661	G	0.978295	-0.00012709	0.00029864		DOWN
rs10112574	A/G	6520	0.2	ADHFE1 (8q13.1)	-0.025 (0.003)	2.82e-14	X-04499--3,4-dihydroxybutyrate/C-glycosyltryptophan*			0.17013	0.458278	A	0.996338	-0.00041759	0.00030441		UP
rs10206899	T/C	5694	0.78	NAT8 (2p13.2)	0.025 (0.003)	1.73e-14	X-13477			0.4796	0.77097	C	1	0.00020493	0.00028988		DOWN
rs10206899	T/C	7362	0.78	NAT8 (2p13.2)	0.040 (0.002)	7.74e-123	X-11787			0.4796	0.775137	C	1	0.00020493	0.00028988		DOWN
rs1030420	T/C	6549	0.19	ADHFE1 (8q13.1)	-0.022 (0.003)	1.02e-11	X-04499--3,4-dihydroxybutyrate			0.10368	0.373498	T	0.996353	-0.00050504	0.00031036		UP
rs2405522	A/G	7014	0.17	SLC22A4 (5q31.1)	-0.126 (0.011)	4.49e-29	tryptophan betaine			0.00044913	0.00559541	G	0.998566	-0.0011244	0.00032041		DOWN
rs10206899	T/C	7146	0.78	NAT8 (2p13.2)	0.221 (0.005)	0	N-acetylornithine			0.4796	0.77935	C	1	0.00020493	0.00028988		DOWN
rs3099557	A/G	4817	0.85	GBA3 (4p15.31)	-0.148 (0.011)	1.83e-39	X-11799			0.0019096	0.0196886	A	0.99588	0.0010604	0.00034163		DOWN
rs10469966	A/G	2759	0.25	NAT8 (2p13.2)	0.102 (0.007)	1.12e-51	X-12093			0.85815	0.964612	A	0.984583	4.9792e-05	0.00027859		UP
rs13538	A/G	7132	0.78	NAT8 (2p13.2)	0.119 (0.004)	7.89e-157	X-12510--2-aminooctanoic acid			0.47107	0.773901	G	1	0.00020869	0.00028956		DOWN
rs1171617	T/G	7349	0.78	SLC16A9 (10q21.1)	0.036 (0.005)	1.61e-14	butyrylcarnitine			2.043e-16	3.81786e-15	T	0.996432	0.0023427	0.000285		UP
rs1498694	A/G	7354	0.4	PAH (12q23.2)	0.008 (0.001)	7.34e-11	phenylalanine			0.0025853	0.0241564	G	0.998044	-0.00074306	0.0002466		UP
rs13538	A/G	7130	0.78	NAT8 (2p13.2)	0.223 (0.005)	0	N-acetylornithine/myo-inositol			0.47107	0.778176	G	1	0.00020869	0.00028956		DOWN
rs1053941	T/G	7327	0.23	2. NASP (1p34.1)	-0.017 (0.003)	4.99e-11	erythritol			0.23004	0.513298	T	0.999009	0.00034128	0.00028434		DOWN
rs715	T/C	7256	0.72	CPS1 (2q34)	0.022 (0.003)	3.5e-16	glutaroyl carnitine			0.34742	0.637292	C	0.989401	-0.00024514	0.0002609		UP
rs715	T/C	7354	0.71	CPS1 (2q34)	0.036 (0.004)	2.46e-16	pyroglutamine*			0.34742	0.641226	C	0.989401	-0.00024514	0.0002609		UP
rs1171615	T/C	7340	0.78	SLC16A9 (10q21.1)	0.025 (0.004)	4.05e-11	hexanoylcarnitine			5.8826e-17	1.353e-15	T	0.996151	0.0023907	0.0002857		UP
rs2863979	A/G	7363	0.72	SLC7A6 (16q22.1)	0.014 (0.002)	1.44e-17	lysine			0.0010888	0.0120575	A	0.99903	0.00087775	0.00026871		UP
rs1171614	T/C	7322	0.22	SLC16A9 (10q21.1)	-0.042 (0.006)	6.68e-14	X-11261			7.1243e-17	1.42011e-15	C	0.995276	0.0023857	0.00028587		UP
rs715	T/C	7357	0.71	CPS1 (2q34)	0.022 (0.003)	2.08e-19	betaine			0.34742	0.645209	C	0.989401	-0.00024514	0.0002609		UP
rs174550	T/C	7330	0.67	FADS1 (11q12.2)	0.035 (0.003)	6.79e-24	adrenate (22:4n6)			0.026011	0.155546	C	1	0.00056351	0.00025314		DOWN
rs1171615	T/C	7119	0.78	SLC16A9 (10q21.1)	-0.048 (0.004)	3.19e-34	X-12798			5.8826e-17	1.46575e-15	T	0.996151	0.0023907	0.0002857		DOWN
rs1171614	T/C	7356	0.22	SLC16A9 (10q21.1)	-0.028 (0.003)	3.38e-23	acetylcarnitine			7.1243e-17	1.52155e-15	C	0.995276	0.0023857	0.00028587		UP
rs715	T/C	7349	0.71	CPS1 (2q34)	-0.022 (0.002)	2.69e-21	serine			0.34742	0.649241	C	0.989401	-0.00024514	0.0002609		DOWN
rs1171615	T/C	7100	0.78	SLC16A9 (10q21.1)	0.077 (0.004)	2.4e-95	carnitine/X-12798			5.8826e-17	1.599e-15	T	0.996151	0.0023907	0.0002857		UP
rs6430553	T/C	7269	0.39	ACMSD (2q21.3)	-0.018 (0.003)	6.29e-12	X-12095--N1-methyl-3-pyridone-4-carboxamide			0.6125	0.824944	T	0.999186	0.00012629	0.00024934		DOWN
rs715	T/C	7373	0.71	CPS1 (2q34)	-0.045 (0.004)	9.63e-25	creatine			0.34742	0.653324	C	0.989401	-0.00024514	0.0002609		DOWN
rs968567	T/C	7362	0.18	FADS1 (11q12.2)	0.040 (0.005)	2.84e-19	1-eicosatrienoylglycerophosphocholine*			0.002018	0.0194639	T	0.998962	0.00095015	0.00030773		UP
rs174535	T/C	7369	0.67	FADS1 (11q12.2)	-0.044 (0.004)	2.82e-36	1-linoleoylglycerophosphoethanolamine*			0.019755	0.123057	C	1	0.00058812	0.00025231		UP
rs2291429	A/C	7361	0.76	MARCH8 (10q11.21)	0.017 (0.003)	8.69e-11	3-dehydrocarnitine*			NA	NA	NA	NA	NA	NA
rs715	T/C	7329	0.72	CPS1 (2q34)	-0.033 (0.003)	7.15e-35	X-08988			0.34742	0.657459	C	0.989401	-0.00024514	0.0002609		DOWN
rs174535	T/C	7063	0.66	FADS1 (11q12.2)	0.056 (0.003)	1.86e-94	1-arachidonoylglycerophosphocholine*			0.019755	0.125675	C	1	0.00058812	0.00025231		DOWN
rs968567	T/C	7358	0.18	FADS1 (11q12.2)	0.033 (0.004)	2.14e-21	dihomo-linolenate (20:3n3 or n6)			0.002018	0.0201127	T	0.998962	0.00095015	0.00030773		UP
rs4625783	T/C	7346	0.43	CCDC57 (17q25.3)	-0.019 (0.003)	3.9e-13	3-(4-hydroxyphenyl)lactate			0.0086885	0.0666118	C	0.99984	-0.00064254	0.00024486		DOWN
rs715	T/C	6715	0.71	CPS1 (2q34)	-0.091 (0.006)	6.66e-58	N-acetylglycine			0.34742	0.661647	C	0.989401	-0.00024514	0.0002609		DOWN
rs964184	C/G	7356	0.86	ZNF259 (11q23.3)	-0.025 (0.003)	7.95e-15	X-03094			1.7503e-05	0.000237882	C	1	-0.0015223	0.00035447		UP
rs11825181	A/G	2759	0.08	APOA5 (11q23.3)	0.076 (0.011)	2.93e-11	1-linoleoylglycerol (1-monolinolein)			0.0017456	0.0186405	A	1	0.0015029	0.0004801		UP
rs715	T/C	7356	0.71	CPS1 (2q34)	-0.076 (0.003)	1.58e-147	glycine			0.34742	0.665888	C	0.989401	-0.00024514	0.0002609		DOWN
rs7727544	T/C	7364	0.56	SLC22A4 (5q31.1)	-0.015 (0.002)	6.61e-16	propionylcarnitine			0.1946	0.465483	G	1	-0.00040042	0.00030871		DOWN
rs174538	A/G	7373	0.3	FADS1 (11q12.2)	-0.026 (0.004)	8.9e-14	docosapentaenoate (n3 DPA; 22:5n3)			0.030284	0.177547	A	1	0.00056015	0.00025857		DOWN
rs174601	T/C	7330	0.34	FADS1 (11q12.2)	-0.034 (0.004)	7.93e-16	stearidonate (18:4n3)			0.070396	0.288334	T	1	0.00044954	0.00024845		DOWN
rs8056893	A/C	7250	0.73	SLC7A6 (16q22.1)	0.044 (0.003)	2.5e-39	lysine/glutaroyl carnitine			0.00277	0.0250979	A	0.99174	0.00081526	0.00027246		UP

## Sheet: Total
NO	MarkerName	Metabolite-associated SNPs									GUGC SNP-URATE	GUGC SNP-GOUT	UKBB SNP-CLINIC GOUT	UKBB SNP-SELF GOUT
		EA.OA	N	EAF2	Locus.ID.and.name..Cytoband.	Effect..SE.	P.value	BIOCHEMICAL.S.		Match
1	rs938554	C/G	7371	0.23	SLC2A9 (4p16.1)	-0.035 (0.002)	5.85e-93	urate		Uridine	UP	UP	UP	UP
2	rs6838021	A/G	7350	0.23	SLC2A9 (4p16.1)	-0.043 (0.003)	6.36e-68	urate/histidine			UP	UP	UP	UP
3	rs16868246	C/G	7355	0.21	SLC2A9 (4p16.1)	0.010 (0.001)	1.78e-14	histidine		3_Methyl_L_Histidine	DOWN	DOWN	DOWN	DOWN
4	rs1260326	T/C	7344	0.41	GCKR (2p23.3)	0.013 (0.002)	5.56e-14	alanine		Beta_Alanine,N_Acetyl_L_Alanine	UP	UP	UP	UP
5	rs2762353	A/G	7333	0.45	SLC17A3 (6p22.2)	0.030 (0.004)	2.51e-13	4-androsten-3beta,17beta-diol disulfate 2*			DOWN	DOWN	DOWN	DOWN
6	rs1260326	T/C	7345	0.41	GCKR (2p23.3)	-0.044 (0.002)	1.3e-77	mannose		Mannose 6_Phosphate,D_Mannose 6_Phosphate Monosodium Salt	DOWN	DOWN	DOWN	DOWN
7	rs1185567	A/G	7330	0.44	SLC17A3 (6p22.2)	-0.028 (0.003)	1.07e-26	dehydroisoandrosterone sulfate (DHEA-S)/4-androsten-3beta,17beta-diol disulfate 2*			UP	UP	UP	UP
8	rs1260326	T/C	7310	0.41	GCKR (2p23.3)	0.041 (0.002)	2.5e-148	glucose/mannose		Glucose 6_Phosphate，Gluconolactone	UP	UP	UP	UP
9	rs11754288	A/G	7330	0.44	SLC17A3 (6p22.2)	0.043 (0.006)	1.88e-12	X-11469			DOWN	DOWN	DOWN	DOWN
10	rs2694917	T/C	7350	0.81	GLS2 (12q13.2)	0.018 (0.002)	1.64e-29	glutamine/histidine			DOWN	DOWN	DOWN	DOWN
11	rs2657879	A/G	7372	0.82	GLS2 (12q13.2)	0.015 (0.002)	6.15e-18	glutamine			DOWN	DOWN	DOWN	DOWN
12	rs12356193	A/G	7308	0.84	SLC16A9 (10q21.1)	0.024 (0.003)	8.36e-20	X-11381			UP	UP	UP	UP
13	rs2657879	A/G	7226	0.83	GLS2 (12q13.2)	0.024 (0.003)	5.85e-19	gamma-glutamylglutamine			DOWN	DOWN	DOWN	DOWN
14	rs12356193	A/G	7364	0.84	SLC16A9 (10q21.1)	0.033 (0.003)	1.96e-33	propionylcarnitine			UP	UP	UP	UP
15	rs12356193	A/G	7349	0.84	SLC16A9 (10q21.1)	0.027 (0.002)	3.69e-63	carnitine		L_Carnitine,Palmitoyl_Dl_Carnitine Chloride,Acetyl_L_Carnitine Hydrochloride	UP	UP	UP	UP
16	rs10022462	T/C	7365	0.45	PPM1K (4q22.1)	-0.012 (0.002)	4.55e-11	2-aminobutyrate			UP	UP	UP	UP
17	rs3184504	T/C	7368	0.49	SH2B3 (12q24.12)	0.015 (0.002)	6.05e-18	kynurenine			UP	UP	UP	UP
18	rs1395	A/G	7160	0.7	SLC5A6 (2p23.3)	0.017 (0.003)	8.14e-11	pantothenate			UP	UP	UP	UP
19	rs12566232	A/C	6234	0.71	THEM4 (1q21.3)	-0.045 (0.005)	5.69e-19	X-13431--nonanoylcarnitine*			DOWN	UP	UP	DOWN
20	rs1005390	T/G	7363	0.8	ABP1 (7q36.1)	0.026 (0.003)	2.5e-14	X-03056--N-[3-(2-Oxopyrrolidin-1-yl)propyl]acetamide			UP	UP	UP	UP
21	rs1005390	T/G	6520	0.8	ABP1 (7q36.1)	-0.035 (0.004)	2.61e-16	4-acetamidobutanoate/X-03056--N-[3-(2-Oxopyrrolidin-1-yl)propyl]acetamide			DOWN	DOWN	DOWN	DOWN
22	rs10112574	A/G	6520	0.2	ADHFE1 (8q13.1)	-0.025 (0.003)	2.82e-14	X-04499--3,4-dihydroxybutyrate/C-glycosyltryptophan*			UP	DOWN	UP	UP
23	rs10206899	T/C	5694	0.78	NAT8 (2p13.2)	0.025 (0.003)	1.73e-14	X-13477			UP	DOWN	UP	DOWN
24	rs10206899	T/C	7362	0.78	NAT8 (2p13.2)	0.040 (0.002)	7.74e-123	X-11787			UP	DOWN	UP	DOWN
25	rs1030420	T/C	6549	0.19	ADHFE1 (8q13.1)	-0.022 (0.003)	1.02e-11	X-04499--3,4-dihydroxybutyrate			UP	UP	UP	UP
26	rs2405522	A/G	7014	0.17	SLC22A4 (5q31.1)	-0.126 (0.011)	4.49e-29	tryptophan betaine			DOWN	UP	DOWN	DOWN
27	rs10206899	T/C	7146	0.78	NAT8 (2p13.2)	0.221 (0.005)	0	N-acetylornithine			UP	DOWN	UP	DOWN
28	rs3099557	A/G	4817	0.85	GBA3 (4p15.31)	-0.148 (0.011)	1.83e-39	X-11799			DOWN	DOWN	DOWN	DOWN
29	rs10469966	A/G	2759	0.25	NAT8 (2p13.2)	0.102 (0.007)	1.12e-51	X-12093			DOWN	UP	DOWN	UP
30	rs13538	A/G	7132	0.78	NAT8 (2p13.2)	0.119 (0.004)	7.89e-157	X-12510--2-aminooctanoic acid			UP	DOWN	UP	DOWN
31	rs1171617	T/G	7349	0.78	SLC16A9 (10q21.1)	0.036 (0.005)	1.61e-14	butyrylcarnitine			UP	UP	DOWN	UP
32	rs1498694	A/G	7354	0.4	PAH (12q23.2)	0.008 (0.001)	7.34e-11	phenylalanine		L_Phenylalanine,L_Aspartyl_L_Phenylalanine,N_Acetyl_L_Phenylalanine	UP	DOWN	UP	UP
33	rs13538	A/G	7130	0.78	NAT8 (2p13.2)	0.223 (0.005)	0	N-acetylornithine/myo-inositol			UP	DOWN	UP	DOWN
34	rs1053941	T/G	7327	0.23	2. NASP (1p34.1)	-0.017 (0.003)	4.99e-11	erythritol			DOWN	DOWN	DOWN	DOWN
35	rs715	T/C	7256	0.72	CPS1 (2q34)	0.022 (0.003)	3.5e-16	glutaroyl carnitine			UP	UP	UP	UP
36	rs715	T/C	7354	0.71	CPS1 (2q34)	0.036 (0.004)	2.46e-16	pyroglutamine*			UP	UP	UP	UP
37	rs1171615	T/C	7340	0.78	SLC16A9 (10q21.1)	0.025 (0.004)	4.05e-11	hexanoylcarnitine			UP	UP	UP	UP
38	rs2863979	A/G	7363	0.72	SLC7A6 (16q22.1)	0.014 (0.002)	1.44e-17	lysine		L_Lysine,N_A_Acetyl_L_Lysine Crystalline	DOWN	DOWN	DOWN	UP
39	rs1171614	T/C	7322	0.22	SLC16A9 (10q21.1)	-0.042 (0.006)	6.68e-14	X-11261			UP	UP	UP	UP
40	rs715	T/C	7357	0.71	CPS1 (2q34)	0.022 (0.003)	2.08e-19	betaine			UP	UP	UP	UP
41	rs174550	T/C	7330	0.67	FADS1 (11q12.2)	0.035 (0.003)	6.79e-24	adrenate (22:4n6)			DOWN	UP	DOWN	DOWN
42	rs1171615	T/C	7119	0.78	SLC16A9 (10q21.1)	-0.048 (0.004)	3.19e-34	X-12798			DOWN	DOWN	DOWN	DOWN
43	rs1171614	T/C	7356	0.22	SLC16A9 (10q21.1)	-0.028 (0.003)	3.38e-23	acetylcarnitine			UP	UP	UP	UP
44	rs715	T/C	7349	0.71	CPS1 (2q34)	-0.022 (0.002)	2.69e-21	serine		L_Serine	DOWN	DOWN	DOWN	DOWN
45	rs1171615	T/C	7100	0.78	SLC16A9 (10q21.1)	0.077 (0.004)	2.4e-95	carnitine/X-12798			UP	UP	UP	UP
46	rs6430553	T/C	7269	0.39	ACMSD (2q21.3)	-0.018 (0.003)	6.29e-12	X-12095--N1-methyl-3-pyridone-4-carboxamide			UP	UP	UP	DOWN
47	rs715	T/C	7373	0.71	CPS1 (2q34)	-0.045 (0.004)	9.63e-25	creatine			DOWN	DOWN	DOWN	DOWN
48	rs968567	T/C	7362	0.18	FADS1 (11q12.2)	0.040 (0.005)	2.84e-19	1-eicosatrienoylglycerophosphocholine*			UP	DOWN	UP	UP
49	rs174535	T/C	7369	0.67	FADS1 (11q12.2)	-0.044 (0.004)	2.82e-36	1-linoleoylglycerophosphoethanolamine*			UP	DOWN	UP	UP
50	rs2291429	A/C	7361	0.76	MARCH8 (10q11.21)	0.017 (0.003)	8.69e-11	3-dehydrocarnitine*			DOWN	UP
51	rs715	T/C	7329	0.72	CPS1 (2q34)	-0.033 (0.003)	7.15e-35	X-08988			DOWN	DOWN	DOWN	DOWN
52	rs174535	T/C	7063	0.66	FADS1 (11q12.2)	0.056 (0.003)	1.86e-94	1-arachidonoylglycerophosphocholine*			DOWN	UP	DOWN	DOWN
53	rs968567	T/C	7358	0.18	FADS1 (11q12.2)	0.033 (0.004)	2.14e-21	dihomo-linolenate (20:3n3 or n6)			DOWN	DOWN	UP	UP
54	rs4625783	T/C	7346	0.43	CCDC57 (17q25.3)	-0.019 (0.003)	3.9e-13	3-(4-hydroxyphenyl)lactate			DOWN	DOWN	UP	DOWN
55	rs715	T/C	6715	0.71	CPS1 (2q34)	-0.091 (0.006)	6.66e-58	N-acetylglycine		Acetylglycine	DOWN	DOWN	DOWN	DOWN
56	rs964184	C/G	7356	0.86	ZNF259 (11q23.3)	-0.025 (0.003)	7.95e-15	X-03094			UP	UP	UP	UP
57	rs11825181	A/G	2759	0.08	APOA5 (11q23.3)	0.076 (0.011)	2.93e-11	1-linoleoylglycerol (1-monolinolein)			UP	UP	UP	UP
58	rs715	T/C	7356	0.71	CPS1 (2q34)	-0.076 (0.003)	1.58e-147	glycine		Glycine	DOWN	DOWN	DOWN	DOWN
59	rs7727544	T/C	7364	0.56	SLC22A4 (5q31.1)	-0.015 (0.002)	6.61e-16	propionylcarnitine			DOWN	DOWN	DOWN	DOWN
60	rs174538	A/G	7373	0.3	FADS1 (11q12.2)	-0.026 (0.004)	8.9e-14	docosapentaenoate (n3 DPA; 22:5n3)			DOWN	UP	DOWN	DOWN
61	rs174601	T/C	7330	0.34	FADS1 (11q12.2)	-0.034 (0.004)	7.93e-16	stearidonate (18:4n3)			DOWN	UP	DOWN	DOWN
62	rs8056893	A/C	7250	0.73	SLC7A6 (16q22.1)	0.044 (0.003)	2.5e-39	lysine/glutaroyl carnitine			UP	DOWN	UP	UP
